# Supplementary material for: Genome wide SNP discovery, analysis and evaluation in mallard (Anas platyrhynchos)
Source: BMC Genomics. 2011 Mar 16;12:150. doi: 10.1186/1471-2164-12-150 (PMC3065436; doi:10.1186/1471-2164-12-150)
Supplement: Additional file 1 — Oligo pooled assay (OPA) data file. This file was used in the genotyping method as indicated in the methods section to generate the raw data. The genotyping assay can be re-ordered from Illumina using this file. Format is plain text, comma separated. [file 1471-2164-12-150-S1.OPA]

� Illumina, Inc. 2004
[Heading]
OPA,GS0011809-OPA
Test Version,05098908
Test Version Name,05098908
Test Name,05098908
Bundle Index,1 of 0
SNP Position,1
Assay Format,Golden Gate
Date Manufactured,12/17/09
Loci Count,384 of 0
Comment,
Ilmn ID,Name,oligo1,oligo2,oligo3,IllumiCode name,Illumicode Seq,Ilmn Strand,SNP,CHR,Ploidy,Species,MapInfo,TopGenomicSeq,CustomerStrand
AP2009_00000348-0_B_R_1689933886,AP2009_00000348,ACTTCGTCAGTAACGGACGCGTTCTGCTGTGAACTCACATTTTATT,GAGTCGAGGTCATATCGTGCGTTCTGCTGTGAACTCACATTTTATG,CAAGGTTGGAAATGTGTTTAATTGCGTTGCGACTACCGATACGTGTCTGCCTATAGTGAGTC,0010,TGCGTTGCGACTACCGATACGT,BOT,[T/G],0,diploid,other,0,AACACACTGAATGGCAAAGCGATGCAGTTCCATCTGGCTGACAAAGATAAAGCAATATCCAGTGGCTGGAGCTGAAAATTAAACACATTTCCAACCTTGA[A/C]ATAAAATGTGAGTTCACAGCAGAACGGGGAAATGATGCCCGGTGGGGTCATTATTGCTCGAAGTACTCCAAGAGAGATGAGCTGCACCCTGGGCAGCCAC,TOP
AP2009_00000166-0_B_F_1689933523,AP2009_00000166,ACTTCGTCAGTAACGGACGCTGGAGAGATGCGAAATTTCAGGT,GAGTCGAGGTCATATCGTGCTGGAGAGATGCGAAATTTCAGGC,GAGCAAATCTTCAAAGATGTGTGGATGACGACCGAATACCGTTGGTCTGCCTATAGTGAGTC,0023,GGATGACGACCGAATACCGTTG,BOT,[T/C],0,diploid,other,0,ATACATGTATGTTCTTCTAGCACCATGACGCGCTGTTCCCATGAGCAGTCACCCTTCCAGCTCCTTTATGGAGAGCCACACATCTTTGAAGATTTGCTCG[G/A]CCTGAAATTTCGCATCTCTCCAGATGCCTTTTTCCAAGTGAACACAAGTGGAGCAGAAACTCTGTACCGGGCAGTTGGGGAGCTGAGTCAGGCTGATGGA,BOT
AP2009_00000033-0_B_F_1689933265,AP2009_00000033,ACTTCGTCAGTAACGGACGAAAGCGCTCTCCACCCATGTAGT,GAGTCGAGGTCATATCGTGAAAGCGCTCTCCACCCATGTAGC,AGGTAGGTAATTTATCATTATCGGCGCAGTCAACGACGTATTCCGAGTCTGCCTATAGTGAGTC,0033,CGCAGTCAACGACGTATTCCGA,BOT,[T/C],0,diploid,other,0,CCTGTCACTAACTTGATACATGACATCAGGTAAACAATTTCATCCCCTCTCAGTCTCAGCTTACACTTTAGTAAGCCGATAATGATAAATTACCTACCTC[G/A]CTACATGGGTGGAGAGCGCTTTACTAATTCATGACAGCAAAGCAACCTGAGAAGAGTGGATATAAAGCTAGTCCACGTACACACACACAGATGGAGATAG,BOT
AP2009_00000123-0_B_R_1689933442,AP2009_00000123,ACTTCGTCAGTAACGGACGGGTCCTTCATTTCTTGGGGAAAACT,GAGTCGAGGTCATATCGTGGGTCCTTCATTTCTTGGGGAAAACC,GAGGTTTTCTATGAAGTCTGGTAGCAAGGGTACGTCCGCGTCATCCGTCTGCCTATAGTGAGTC,0051,CAAGGGTACGTCCGCGTCATCC,BOT,[T/C],0,diploid,other,0,GTATCAGATAATTACTTTTTCCTAACATGTCCTTTGTCTCAACATTAACCTCATGAGCTAACATTCAATGTACTCCTACCAGACTTCATAGAAAACCTCC[A/G]GTTTTCCCCAAGAAATGAAGGACCATGCCTTTCTATTATATTACCGATAAAATAGCTCATTCTCACCATACTCGCCTCAAAATATTACACTATAAAAAGT,TOP
AP2009_00000029-0_B_R_1689933258,AP2009_00000029,ACTTCGTCAGTAACGGACGCACTTGCCAACCTCATCCAAAATAT,GAGTCGAGGTCATATCGTGCACTTGCCAACCTCATCCAAAATAC,ATCTTAAGCTGTGTGGAGAGAATTGTGATAACGGTCGCTACACGGGTCTGCCTATAGTGAGTC,0054,TGTGATAACGGTCGCTACACGG,BOT,[T/C],0,diploid,other,0,CCAAGCAGCTCCCCGCTACCATGAAGAAGCAAGTATTAATGCAGATGATTTTGAGTGGCATCTTCTGGCTCTCATGATTCTCTCCACACAGCTTAAGATG[A/G]TATTTTGGATGAGGTTGGCAAGTGGAGGGTGAGGTTTTAATCTTTTCTTTCCACTTCAGGAATGAAGAGATAAGAAGAGGAATATTAGTGTACCTGAGAC,TOP
AP2009_00000267-0_B_R_1689933724,AP2009_00000267,ACTTCGTCAGTAACGGACGTGCATTTAAATGCAGAAACCCCAT,GAGTCGAGGTCATATCGTGTGCATTTAAATGCAGAAACCCCAC,CTTGGTCACTTACATTTTCACTTATGTTGACCGAACCGCATACGGGTCTGCCTATAGTGAGTC,0056,ATGTTGACCGAACCGCATACGG,BOT,[T/C],0,diploid,other,0,CATAGCCATCAGCTTGCCATGGATGAAGAAAATAATATTGAAAAGTATCACATCAACTTACAGCCCTTGGAATCAAAAGTGAAAATGTAAGTGACCAAGA[A/G]TGGGGTTTCTGCATTTAAATGCAGCTGGGTTGGTCAGATTCCTAAACCTCAGAACCCAGATTGTGTCCATCCCAGATTTCTGTGTAACTCTAAGTATATA,TOP
AP2009_00000069-0_B_F_1689933337,AP2009_00000069,ACTTCGTCAGTAACGGACCCAGCATTACAGGGAGTGTGTGTTT,GAGTCGAGGTCATATCGTCCAGCATTACAGGGAGTGTGTGTTC,CACCAGAAAATGTCTTCAACAGGGTAAATCTCGACCGTTCGTCCGTCTGCCTATAGTGAGTC,0067,GGTAAATCTCGACCGTTCGTCC,BOT,[T/C],0,diploid,other,0,CATCATAGCAGTGCATATGCTGTAGAGAGGTAATAAATATCTCCTGCAGTGCTGATAAATGGCCAGGTTTTTATGAGCTGTTGAAGACATTTTCTGGTGG[G/A]AACACACACTCCCTGTAATGCTGGTTTTCATTGCTGTTGCACTAGAAGTACTAAATAAAATGCAAGTAACACTTCTAGAGCTGCTCTTTAAAATGTCAGA,BOT
AP2009_00000228-0_T_R_1689933648,AP2009_00000228,ACTTCGTCAGTAACGGACGCCTTCTTTCCCCTCCCCCAA,GAGTCGAGGTCATATCGTGCCTTCTTTCCCCTCCCCCAT,TGATTTTTGGCATCACATTCCCTGATACGCGAGCCTAGACGTGTCTGCCTATAGTGAGTC,0101,CCTGATACGCGAGCCTAGACGT,TOP,[A/T],0,diploid,other,0,TTTTCAACTTTTTGTGCTTTATTACTAAATATGGTTTTCATTTAGAGTCCTCTGAGCTCAGAAATGTAGCCTTTCCTGCCCCCTTCTTTCCCCTCCCCCA[A/T]GTGATTTTTGGCATCACATTCCCTGCGATTGGTTTGAGCAAACCCCCTGACCTCTAGCTCTGTTCCAAAAACAGCCGGTTGAAAAGCCTGCTTCCTAATT,BOT
AP2009_00000038-0_B_R_1689933276,AP2009_00000038,ACTTCGTCAGTAACGGACGTAGGTGGGCCAGGAAAAGCCAT,GAGTCGAGGTCATATCGTGTAGGTGGGCCAGGAAAAGCCAC,CAGTAAGCAGAATTCGGACCTGTAGCCCTACGCGACGGTTGAGTCTGCCTATAGTGAGTC,0102,TGTAGCCCTACGCGACGGTTGA,BOT,[T/C],0,diploid,other,0,AGCTTTTATGTGGAAGGGGGTGATTCGGAAGATTTATTTGAACGTCCTCCCCGAATGAAATAAGCTGTATTCTTCCGCTGGTCCGAATTCTGCTTACTGC[A/G]TGGCTTTTCCTGGCCCACCTAACCTGGTTGGGGAAATAATCGCTTTTTCCCAGCAAAACTTCTGAACGTCAGCTTGACTGGAGAGGCCGATGCAGCAGCA,TOP
AP2009_00000023-0_B_F_1689933949,AP2009_00000023,ACTTCGTCAGTAACGGACGGGCTGGAGCTCCCTCAAGCT,GAGTCGAGGTCATATCGTGGGCTGGAGCTCCCTCAAGCC,CTGACTTATGTTGTCTGAGTCAGAAGAACGGGTCGCTATGTCGTTGGTCTGCCTATAGTGAGTC,0113,AGAACGGGTCGCTATGTCGTTG,BOT,[T/C],0,diploid,other,0,TGCCTTTCTCTTCTCCTAAGGAAGACCATTATCTCAGACCCAGCATATATGATTGCTACCATCAAACCTGTATTCTCTGACTCAGACAACATAAGTCAGA[G/A]GCTTGAGGGAGCTCCAGCCGTCCCCTGGAGAATCAGCCCAACCCCCTCACCTTCCCATGCAGCACTCCCCCTCTCTTCCACTGCATCTGATTTTCCTAAA,BOT
AP2009_00000302-0_T_F_1689933793,AP2009_00000302,ACTTCGTCAGTAACGGACGGGTGTGCATTTCTGTTTGCCCA,GAGTCGAGGTCATATCGTGGGTGTGCATTTCTGTTTGCCCG,GATACTGTTTGGGTTAAAAGGACCGTCCATGATCGAACGGCCTAGGTCTGCCTATAGTGAGTC,0119,CGTCCATGATCGAACGGCCTAG,TOP,[A/G],0,diploid,other,0,TAATTGTGCAATCACCTATAATGAGTGGGTAAATGTAGACAAATGGAAGCATTAGCTAAGTCGTTTTTGATATCATATCGGTGTGCATTTCTGTTTGCCC[A/G]GGATACTGTTTGGGTTAAAAGGACACAGAATGCTGGGCAGCTCCTTTTTGAGGTGCAACAGAGCTGCAAAGCCCACGACCCTTTCTGGCTTAGCGCTTTG,TOP
AP2009_00000054-0_T_F_1689933307,AP2009_00000054,ACTTCGTCAGTAACGGACTCCATCCATCTGCAGTCTTGCTA,GAGTCGAGGTCATATCGTTCCATCCATCTGCAGTCTTGCTG,TCTGTTTTAAATGACACACGTGCCGATGTATTACGCCGAGAAGCGTCTGCCTATAGTGAGTC,0130,CCGATGTATTACGCCGAGAAGC,TOP,[A/G],0,diploid,other,0,CCATTCTCTGCACCTCAGCATTGGATGACTACACAGGAATAGGAATAATTCACTCTCCTATTTTTCCAAGCTAGAAGATCCATCCATCTGCAGTCTTGCT[A/G]CTCTGTTTTAAATGACACACGTGTCTGTGTGTGTGTGCAATTTCTGCGTGAGAACAGGCTCTATAATAGTTTAGCAGTAAGCTCATAAGAAGCTCTGCCT,TOP
AP2009_00000314-0_B_F_1689933817,AP2009_00000314,ACTTCGTCAGTAACGGACGGATCTCTAGGGTGTTTGGACTTCCTAT,GAGTCGAGGTCATATCGTGGATCTCTAGGGTGTTTGGACTTCCTAC,CAGTCAACTGTTGGGAACTAATTTCTGATCGCGGCGAGAGCTAAGTCTGCCTATAGTGAGTC,0153,TTCTGATCGCGGCGAGAGCTAA,BOT,[T/C],0,diploid,other,0,AGAGCTTTATCTATATTCGGAAGTTTGGAACTGATTAAACTCTTACGCAAAGGCTTTGGTAGTACAGCAGCTGCTTGATTAGTTCCCAACAGTTGACTGT[G/A]TAGGAAGTCCAAACACCCTAGAGATCCCAGTTTTACAGCTGCACTGATGGATTTGGGCAGCAAAACCTTGCTGTAAAATTAGCCCCTAATCTGTGTCTTA,BOT
AP2009_00000114-0_B_F_1689933425,AP2009_00000114,ACTTCGTCAGTAACGGACAGAAACCTCATCGACAGGGGAAT,GAGTCGAGGTCATATCGTAGAAACCTCATCGACAGGGGAAC,CCATGGGATTAAATGCTACCACGGTTGACGACTGCGACCCATGTCTGCCTATAGTGAGTC,0154,ACGGTTGACGACTGCGACCCAT,BOT,[T/C],0,diploid,other,0,AGACTGTGCAAAGGGGAAAGCATTTTACATTCTGTATTTTCAGACAGAAGTGGTAATAGCTGGGAGTGAGAAAGAGTTTGGTAGCATTTAATCCCATGGC[G/A]TTCCCCTGTCGATGAGGTTTCTTGTTACATCGCTCCACTGCTTTGTCCCAGAAAGTGATGACCAGCTCAGCACTGTGCAATGCTGTCTGCAGTTCACAGC,BOT
AP2009_00000001-0_T_F_1689933203,AP2009_00000001,ACTTCGTCAGTAACGGACGTTTCAGAAGCCCCAAGAGGTATAATAA,GAGTCGAGGTCATATCGTGTTTCAGAAGCCCCAAGAGGTATAATAC,AAAGATCCAAGCTATTCAGAAGAGATACCCGGTCGTCCGTGATGAGTCTGCCTATAGTGAGTC,0162,GATACCCGGTCGTCCGTGATGA,TOP,[A/C],0,diploid,other,0,ATAGGAACCTCTACTAATGGATTTGAAAAAATATTATTTGCATTCAGTTTTCCGTGCCTATGTCACAGAAAGCTTTTCAGAAGCCCCAAGAGGTATAATA[A/C]AAAAGATCCAAGCTATTCAGAAGACTGTTCGTTAATACTTATACTTTCAGTGCATCTCCTTCAAAGGCATGCTTGAAGCTGTAGAAAGAAAAGACTCGCA,TOP
AP2009_00000281-0_B_F_1689933751,AP2009_00000281,ACTTCGTCAGTAACGGACGAGCTCTGTCCCATCAGCCTCTCT,GAGTCGAGGTCATATCGTGAGCTCTGTCCCATCAGCCTCTCG,TTGTGATTCGATGTGACACGCCCACTTACGTCGCATGGGACTGTCTGCCTATAGTGAGTC,0178,CCCACTTACGTCGCATGGGACT,BOT,[T/G],0,diploid,other,0,CCCACCCTCCTCAAAGGCCACGGCTCAATCCAGTGACGCTAAAGAGGAAACAAATACCCAAAGAGCAGAAATCCCCAAACGTGTCACATCGAATCACAAC[C/A]GAGAGGCTGATGGGACAGAGCTGCTCCGTTAGAGTGAGCGTGTTCCGCTCTATATCATTAATTTACTGGTGATGAATATTTCAGCAGGTAACTTGCGGGG,BOT
AP2009_00000215-0_B_F_1689933621,AP2009_00000215,ACTTCGTCAGTAACGGACGCTACTACAAGCAAGGAAGAGGGCTTT,GAGTCGAGGTCATATCGTGCTACTACAAGCAAGGAAGAGGGCTTA,ACAAAGCAGATTAAACTGAATTATGCATGAGCGGGTTCGTACCAGTCGTCTGCCTATAGTGAGTC,0186,CATGAGCGGGTTCGTACCAGTC,BOT,[T/A],0,diploid,other,0,ACAAGCTGTGCAGTGACACCATCTGGTTTATTTTTGCCTATATTAATTCTTCCTCATTTAAATTGCTTTCTGAACATAATTCAGTTTAATCTGCTTTGTA[A/T]AAGCCCTCTTCCTTGCTTGTAGTAGCTTTGTTTGCATCCTCATTTGGTGCTGCCCACACAGGACATGGTGTTTTCAGAAACAGAACTGATGTTTCTTCTA,BOT
AP2009_00000149-0_B_F_1689933491,AP2009_00000149,ACTTCGTCAGTAACGGACGCTGAGCCTCCTGCTTGAGCACT,GAGTCGAGGTCATATCGTGCTGAGCCTCCTGCTTGAGCACC,AGTTTACCAGCTGCTATCCACTAACCATGCGTAGGTATCGGGCTAGTCTGCCTATAGTGAGTC,0209,ACCATGCGTAGGTATCGGGCTA,BOT,[T/C],0,diploid,other,0,GCTAATATGCAGACAACGCCGGGTGTAGCATGTGGTGTGGTTCTCAGCAGAACAGCAGGCCCCTAATGAGGTCTAGTAGTGGATAGCAGCTGGTAAACTC[G/A]GTGCTCAAGCAGGAGGCTCAGAGAGCCTTTATTTGCTAACAAAAGGCTGCAAATTGCTCAAAGGCCTGAGTAGGCAATGAGAACATGTTCATATGGTCAG,BOT
AP2009_00000252-0_T_F_1689933693,AP2009_00000252,ACTTCGTCAGTAACGGACCACAATGGCTGCAGCTGAACCA,GAGTCGAGGTCATATCGTCACAATGGCTGCAGCTGAACCG,AGAGCAAGGCTGAGAGGATCGACGGATTGCGTGTTAATCGGGTCTGCCTATAGTGAGTC,0215,CGACGGATTGCGTGTTAATCGG,TOP,[A/G],0,diploid,other,0,GTTCCAGGGCCAGATCCCGTGCTCTCCGTGCCTCTTCCATCTTCTGCTGGATCCTCCTGTGCCCCAGCCGTTTCAGCAGCACAATGGCTGCAGCTGAACC[A/G]CAGAGCAAGGCTGAGAGGATGCGAGGGTCTGCCCATGATGGGTCTAGGACCTGCCACAGTCGCTCCTGGGTCATAATTTCTCCCCCAGTCCTTCCTGTTC,TOP
AP2009_00000222-0_B_R_1689933636,AP2009_00000222,ACTTCGTCAGTAACGGACAGAGCTGAGTCTGCTCGTTCTCCT,GAGTCGAGGTCATATCGTAGAGCTGAGTCTGCTCGTTCTCCG,GGAAGAAAGCAAAGATATTCCGTACAGTCTCGCGGTGCCTAAGGTCTGCCTATAGTGAGTC,0233,GTACAGTCTCGCGGTGCCTAAG,BOT,[T/G],0,diploid,other,0,CAACCACTTGGCGAGCTGACATCAACTTGGCATAACTGGAATCTTTCCTACTGGCTTTCACTTTCTGCAGAATCATTGGGAATATCTTTGCTTTCTTCCA[A/C]GGAGAACGAGCAGACTCAGCTCTTCCTACTGGTTTGTGAGCACTGACTGCTACACGACTTAAATGCATCACTGCTTTTAGTTTCCTTTTCCCCTGGCTGG,TOP
AP2009_00000319-0_B_F_1689933827,AP2009_00000319,ACTTCGTCAGTAACGGACGATTGATGCTTCCTTGGTGCCCT,GAGTCGAGGTCATATCGTGATTGATGCTTCCTTGGTGCCCA,TGAAGCTGGTTGTTTGCAGTAATAGACCGAGTCGATGTGGCGGTCTGCCTATAGTGAGTC,0234,AATAGACCGAGTCGATGTGGCG,BOT,[T/A],0,diploid,other,0,CAACAAGGCAGATAATTTTATTTGAAGCTCCATTTACAGAAACTCTTCCTTGGAAATTCTTCCACGGAAGCATTTTCTCACTGCAAACAACCAGCTTCAG[A/T]GGGCACCAAGGAAGCATCAATGTCCAGGCCTATTTTGGGAGCCTGATTCCAATTGCTCTTTTGCTTAAAAGTAGGTCAGATTGTATTCCTTTTCCAGCAG,BOT
AP2009_00000020-0_B_F_1689933241,AP2009_00000020,ACTTCGTCAGTAACGGACCAGCGAAAATGCTGCTTTGATCTAT,GAGTCGAGGTCATATCGTCAGCGAAAATGCTGCTTTGATCTAG,GCTCTGCCCTTTATTTTATACATGGTGTTCGGACGAATAGCTCCCGTCTGCCTATAGTGAGTC,0265,GGTGTTCGGACGAATAGCTCCC,BOT,[T/G],0,diploid,other,0,ACTTTGCCTTAATGGCTCCTTGAAAACTGTATGGTCTGTAAATTTCCTAAAACACTGGCAGTCTTTCCATGGCACCATGTATAAAATAAAGGGCAGAGCT[C/A]TAGATCAAAGCAGCATTTTCGCTGTTAAACCTGTGCTCCTTGCCTCCAGAGCGTGGAAGGGGAGCACCACGAGAAGGCAGTGGAGCTGCTGAAGGCGGCT,BOT
AP2009_00000263-0_B_F_1689933715,AP2009_00000263,ACTTCGTCAGTAACGGACGTGAAACCTTCTTTGTGTGCCTTTCT,GAGTCGAGGTCATATCGTGTGAAACCTTCTTTGTGTGCCTTTCG,AAGAAATAGCTGGAAGGAGAGAGATCTGCCGACTATTCTCGCACGTCTGCCTATAGTGAGTC,0300,GATCTGCCGACTATTCTCGCAC,BOT,[T/G],0,diploid,other,0,ATCAACTGACCTTAAATAATGTCCCCAGTGTATTCAGAGCCAATAGGTTTCTCTTTTAGAGCTCAACTGACAGGTCTTCTCTCCTTCCAGCTATTTCTTC[C/A]GAAAGGCACACAAAGAAGGTTTCAAGAGAAATCTCATGCTTACTGTTCCAAGAGCAGCTTTGCAGGCCAAAACCGAAGCACAAGATCTCAGCTCCAGATT,BOT
AP2009_00000014-0_B_F_1689933229,AP2009_00000014,ACTTCGTCAGTAACGGACGCAGCAGTGAAGAGAGCGAAAATTT,GAGTCGAGGTCATATCGTGCAGCAGTGAAGAGAGCGAAAATTC,CCCTAGACACTACCATACACTGACGGTCCACTACTCGATGCGCTGTCTGCCTATAGTGAGTC,0331,ACGGTCCACTACTCGATGCGCT,BOT,[T/C],0,diploid,other,0,GTCTGAAGCTCCTTTTTAGCTGTCAGCTTTATTAAGGAGCTACTGGTGTGTTGAGCTAGGCACACACATTATATAAGCAGTGTATGGTAGTGTCTAGGGA[G/A]AATTTTCGCTCTCTTCACTGCTGCTTTATTAGGTCTCACTCACTCATTCACTGTTGCCCTGTCTTACTCCAGCTTTCTGGCTGCAACTCACAGCACAGTA,BOT
AP2009_00000140-0_B_R_1689933474,AP2009_00000140,ACTTCGTCAGTAACGGACGTCTACCCTTCTTCTTCCACCATGCT,GAGTCGAGGTCATATCGTGTCTACCCTTCTTCTTCCACCATGCC,GAATAATTTTCTTCTACCCTAAGAACTGACTGTACCGCTAATCGCCGGTCTGCCTATAGTGAGTC,0398,CTGACTGTACCGCTAATCGCCG,BOT,[T/C],0,diploid,other,0,GGAGCTGACAGTGGTTGAAGTCAGTAGGCATTCATGTCCATATTCAGAAGAGGAGCTCATTATGACTTTAGAAGTTCTTAGGGTAGAAGAAAATTATTCA[A/G]GCATGGTGGAAGAAGAAGGGTAGAGGCATAATAGAATAAACACGTAAAGTAGGCTCCTCATTAAATTCTTAATGAAGGTGGGTAGCTGTTTGATGGAGCT,TOP
AP2009_00000298-0_T_F_1689933785,AP2009_00000298,ACTTCGTCAGTAACGGACAGCTGTAAAGAACCAGTGGCCAAA,GAGTCGAGGTCATATCGTAGCTGTAAAGAACCAGTGGCCAAG,CCAGGAATTTGTCTTCTGTTAAGGTTGAATCGGTGTTCACGACGGTCTGCCTATAGTGAGTC,0430,GGTTGAATCGGTGTTCACGACG,TOP,[A/G],0,diploid,other,0,CCCCTGGTTTTGTCACTCCCTTGGTGCATTATCTAGAGAAACTCCTACACACTCACTTACAAAGTTCCAGATAGTGAAGCTGTAAAGAACCAGTGGCCAA[A/G]ACCAGGAATTTGTCTTCTGTTAACTTCTAAACAGTCTCCTGCAGCCTGTACAGGACTGAACAGCTTTATGTAATTTAGCCCCGAGCTGTTTCCTTTTGGC,TOP
AP2009_00000216-0_T_R_1689933624,AP2009_00000216,ACTTCGTCAGTAACGGACGTGCAGCAGTTTCTGTAGCTGTCACA,GAGTCGAGGTCATATCGTGTGCAGCAGTTTCTGTAGCTGTCACG,GAATGGCAGGTGTTTTTACTCTCTCGACAGTGCGATTACCGGCGTCTGCCTATAGTGAGTC,0442,TCTCGACAGTGCGATTACCGGC,TOP,[A/G],0,diploid,other,0,TCTCTGGGCTTATCTGTTGGCCAGATTCCCCTACTTTAATAGCTTTATTTTCTATTGTGTAAGCTACTAAATATATTGCAGCAGTTTCTGTAGCTGTCAC[G/A]GGAATGGCAGGTGTTTTTACTCCTCAGGGATAATATTCATCCCTCTGTCTATCTCTTAATGTACTAATGCAACTCCTTTCATACTGTACCTTGTAATCTT,BOT
AP2009_00000212-0_B_F_1689933615,AP2009_00000212,ACTTCGTCAGTAACGGACACAGTTTGGCAGACCCATCAGGT,GAGTCGAGGTCATATCGTACAGTTTGGCAGACCCATCAGGC,GTGTCAACCCCCTAAAGAAAATAAGAGTCAACGATTTGCCCGGACGTCTGCCTATAGTGAGTC,0480,AGAGTCAACGATTTGCCCGGAC,BOT,[T/C],0,diploid,other,0,TGGACTCCTGTCCCGATCACAGCATGTCTGCATTTAAATAGCTAATATCACAGACTGCTAATTGTCTGGCAACACCTATTTTCTTTAGGGGGTTGACACA[G/A]CCTGATGGGTCTGCCAAACTGTTTGAAAATCTCTCATGCAGGGAATGAAAAGCTATATTTCAGTGCACTGGATCCCAGGAGGGTTATACTAAACCTGATA,BOT
AP2009_00000012-0_T_F_1689933225,AP2009_00000012,ACTTCGTCAGTAACGGACGCAACCCAGCTTGCCAGTCA,GAGTCGAGGTCATATCGTGCAACCCAGCTTGCCAGTCG,ATTTCTAAAAGCAGGCTTTGTTAATGTTGACCCGGATCTCGTCCGTCTGCCTATAGTGAGTC,0515,AATGTTGACCCGGATCTCGTCC,TOP,[A/G],0,diploid,other,0,GGGGTGTCAGGGACTAAGGAATCCATTAGTTTCCTCTGACTGAACCTGTTTTAACAAATTTACTCATGCTGAAGAAGAGAGGCAACCCAGCTTGCCAGTC[A/G]CATTTCTAAAAGCAGGCTTTGTTTCAGTCATTTCTGTGACTGAAAATAGAGAAAGTTGTGGACTGTGCAGCCCAGCAGGTCCTCACCTGCACAGCTACAG,TOP
AP2009_00000117-0_B_R_1689933432,AP2009_00000117,ACTTCGTCAGTAACGGACGGCCTTGCTTTTGTCTCTCCTTACT,GAGTCGAGGTCATATCGTGGCCTTGCTTTTGTCTCTCCTTACC,TCCAACCTCAAACTGTACATGATAGCAGGTTACGGTCGGACGAGTCTGCCTATAGTGAGTC,0559,ATAGCAGGTTACGGTCGGACGA,BOT,[T/C],0,diploid,other,0,TGGGGCTATAGTCTTTAAAACCAAAAGAGCTGTATAAGCAGAAAACATTATTTTACTGTTGTGTTAGAATGGGGAGTTCATGTACAGTTTGAGGTTGGAA[A/G]GTAAGGAGAGACAAAAGCAAGGCCCCTTCACTTTGACAGCTGAATTCCAACAGCACTTGGAAGAGGGAGATAAGATTAAAACTTCAACCATTCATAAAAA,TOP
AP2009_00000238-0_B_F_1689933667,AP2009_00000238,ACTTCGTCAGTAACGGACCAAGTGTGTCCACAACAGCTGTCTT,GAGTCGAGGTCATATCGTCAAGTGTGTCCACAACAGCTGTCTC,CTGGTGTCTGGTATAACAGATACAAGCGTTGTGCTAACGGGATCTCGTCTGCCTATAGTGAGTC,0585,AGCGTTGTGCTAACGGGATCTC,BOT,[T/C],0,diploid,other,0,CCTAATATGACCGTTTTTAAAGCACCCCACATTGCAGCCCATATTCTCATTTCTAAGTGCTCAGATATCTAAAACTGTATCTGTTATACCAGACACCAGC[G/A]AGACAGCTGTTGTGGACACACTTGCACATACACACATGCATGGCTGCTCCCTCCACCTCAAAGCAAGTTTTGCTCTGCAGCTTGTGACACCCAGCTACAG,BOT
AP2009_00000022-0_B_R_1689933246,AP2009_00000022,ACTTCGTCAGTAACGGACGTGTAGGTATTTTCTCAGCTGTGCTGTT,GAGTCGAGGTCATATCGTGTGTAGGTATTTTCTCAGCTGTGCTGTA,AAATACTTAATATGGATAGGAGGAAACGTAGCCTGTCCGTGACGAGAGTCTGCCTATAGTGAGTC,0607,ACGTAGCCTGTCCGTGACGAGA,BOT,[T/A],0,diploid,other,0,TGTTCTCTCCACACCCTTGTCTGTCTTCTACAACCATGTAAGGGAGAACAAGATTCGTTTCTTTCTCTTCTTCCTTCCTCCTATCCATATTAAGTATTTT[A/T]ACAGCACAGCTGAGAAAATACCTACAATGTGTTGCCAGAAATTAAATACCACTTTAGGATCCCACAAAGCATGCTTAGAACTTTTCTGTTTTCAATCACT,TOP
AP2009_00000295-0_B_R_1689933780,AP2009_00000295,ACTTCGTCAGTAACGGACGTGCTACAAGAGACAGCTGTGTACTTGT,GAGTCGAGGTCATATCGTGTGCTACAAGAGACAGCTGTGTACTTGG,AAAGTAATGATCTAACCTAGATGTCTCAGCGTTATGAGACCGATGGGCGTCTGCCTATAGTGAGTC,0614,CAGCGTTATGAGACCGATGGGC,BOT,[T/G],0,diploid,other,0,GGCTAAGGAGTAGGCTTTACAGAACTAGAGGCTTGGCTTGTGTTTCAGTGTTTTAGATTCCAAATTCATTTTCAGACATCTAGGTTAGATCATTACTTTC[A/C]CAAGTACACAGCTGTCTCTTGTAGCAAACTGTCTTAAACTGTCATAATAAATCATCCCTGTATCCTCATCTGACAAGCCTGAAGTGCTGTTTGAAAGCAG,TOP
AP2009_00000010-0_B_F_1689933221,AP2009_00000010,ACTTCGTCAGTAACGGACGGTGGTCTTGATGTTCGTAGAAGAATT,GAGTCGAGGTCATATCGTGGTGGTCTTGATGTTCGTAGAAGAATC,CTATAAAGCTGATCTCAAAGCAGCTTCATCACGCCGGGTTAAAGCGTCTGCCTATAGTGAGTC,0619,CTTCATCACGCCGGGTTAAAGC,BOT,[T/C],0,diploid,other,0,CATCACCAGCTTGGGTCTTGGAAGGCATCCTGTTCATATTTCTGGGAGCCCGAGGTGCAGGTTTGGCTTTATTGGTCTGCTTTGAGATCAGCTTTATAGG[G/A]ATTCTTCTACGAACATCAAGACCACCCAATGATCCTGAACTATTTGTTCCTTGCAAATCATTGTCTGTGGAAGAAGAAAAGGTTGTTATTTCGCAGCTAT,BOT
AP2009_00000223-0_T_F_1689933637,AP2009_00000223,ACTTCGTCAGTAACGGACTCATTGGATTTCCATGAATTTGCTA,GAGTCGAGGTCATATCGTTCATTGGATTTCCATGAATTTGCTG,GTGTTGAAGTTTGCTTTTAAATTCGTGGGCCTACGAGAAGATCGCTGTCTGCCTATAGTGAGTC,0629,GTGGGCCTACGAGAAGATCGCT,TOP,[A/G],0,diploid,other,0,GCTGCCAGCTATGCTATGTTAGACTGAAGTCTCCCATGTTCAACATTCTCTAGCTGCATTTAGCTCAGTAAGTCTGTCATTGGATTTCCATGAATTTGCT[A/G]AGTGTTGAAGTTTGCTTTTAAATTCTCTTGCAATCATACAAACCACACAATAAGACTAACCACTCTAAATTGATTTACAGAAAATGAAAATGAGCTATCT,TOP
AP2009_00000242-0_T_R_1689933676,AP2009_00000242,ACTTCGTCAGTAACGGACCAACAAAAGTTTAAATCTTGCCGCTA,GAGTCGAGGTCATATCGTCAACAAAAGTTTAAATCTTGCCGCTC,CTTAGCTAGATATAGCTCACAAAGTTGTCATTCGTCCGGGTAGCAGAAGTCTGCCTATAGTGAGTC,0634,GTCATTCGTCCGGGTAGCAGAA,TOP,[A/C],0,diploid,other,0,ACTGAAATCCTCCTTCTTCCAGTCACAGGGTGTTATCTAGGGAGACACAACACCACAGTATGTGTCATGCAACAGCAACAAAAGTTTAAATCTTGCCGCT[C/A]CCTTAGCTAGATATAGCTCACAAAGTTAGATTAATTGTGAGTCTTTCATCTTCCGCCATCTCTGAAAGGCCTTATCTTTATCTCTGCTTTCAGAGGTCCA,BOT
AP2009_00000018-0_B_F_1689933237,AP2009_00000018,ACTTCGTCAGTAACGGACGTTGCTGTTCACATGCCAGCAGT,GAGTCGAGGTCATATCGTGTTGCTGTTCACATGCCAGCAGC,AATGCCTCACAGAATATATGTGTATATCACGGGCAACCTCGTCACGTCTGCCTATAGTGAGTC,0651,ATATCACGGGCAACCTCGTCAC,BOT,[T/C],0,diploid,other,0,GGCTACATTTATTTCCATATTAGTTTGTAGAGAACATTTTCAGCTTTTGAGAAAACTCCAGCTACAAACCATATATACACATATATTCTGTGAGGCATTT[G/A]CTGCTGGCATGTGAACAGCAAAAACAACGACAGATACCACTTTTTGTTGCTGCTATTTGGATCTAAGCTACAGTACTACATGAGAAGGTGGAAGGAGTTC,BOT
AP2009_00000261-0_T_R_1689933712,AP2009_00000261,ACTTCGTCAGTAACGGACCTTTAAAGCTTGCCATTTGCCTCA,GAGTCGAGGTCATATCGTCTTTAAAGCTTGCCATTTGCCTCG,TAGCTAAGTACCATTTGCATTTTGGATAGGCCAACGCTCAATCGTGTCTGCCTATAGTGAGTC,0656,GGATAGGCCAACGCTCAATCGT,TOP,[A/G],0,diploid,other,0,TCATAAGTTAATGCATGAATAAATGAGGACGGTTCTCACCACTTTCATGATATGTTGCAAAATATACACAGGTGGTGCTTTAAAGCTTGCCATTTGCCTC[G/A]ATAGCTAAGTACCATTTGCATTTTACGGGCTTCTATGTGTGTCAGAGCCCGCACCTGTTCAAGACCGATTTCAGTAGGCATTATACCAGATCCTATATTT,BOT
AP2009_00000173-0_B_R_1689933538,AP2009_00000173,ACTTCGTCAGTAACGGACCAATTGCAGAATACATTCAGCTGCT,GAGTCGAGGTCATATCGTCAATTGCAGAATACATTCAGCTGCA,TATTTTTCCTCCTCCTCTTCTGAGCCGGTGCTGTCGCCAATTACGTCTGCCTATAGTGAGTC,0674,AGCCGGTGCTGTCGCCAATTAC,BOT,[T/A],0,diploid,other,0,TAATATATAAAGAACAATCATTCCTAAAGGGGTTATGCTTGTGAATGCTGTATTTAATTAATGCCCAAGGGAAAGAGCAGAAGAGGAGGAGGAAAAATAC[A/T]GCAGCTGAATGTATTCTGCAATTGTAGTGATGTTAAACACTGCATGCCAGATTTAATGGCATGTATTCATCGAGCTAGCAGAGTGTCTTACTCAGAACAA,TOP
AP2009_00000104-0_B_F_1689933405,AP2009_00000104,ACTTCGTCAGTAACGGACTTTGAAGATGTTTGTGTTGGAGGAG,GAGTCGAGGTCATATCGTTTTGAAGATGTTTGTGTTGGAGGAC,TCTAGCTAGATTGCTACTTCCAGACCACGACCTTTTCGCCTGTAGGTCTGCCTATAGTGAGTC,0682,ACCACGACCTTTTCGCCTGTAG,BOT,[G/C],0,diploid,other,0,TGTGGTAATGTGGTTTCAGTTCTATGTACTTAGAGCATTGTCTTCATAAGTCAGATATTCCCAGCATGTCATTTGTCTGGAAGTAGCAATCTAGCTAGAT[C/G]TCCTCCAACACAAACATCTTCAAATTTAAAAATCACAGCAGGAAATCAGAAAGAATCGCTCCTTGGGGGCATCTGTACTTTCAGTAAAACATCAGCCTTT,BOT
AP2009_00000172-0_T_R_1689933536,AP2009_00000172,ACTTCGTCAGTAACGGACGAATGGGCACTGCAGGGCCA,GAGTCGAGGTCATATCGTGAATGGGCACTGCAGGGCCG,TGCAATGCTCAAAGAGACAGTATCGGAGACCAACCGTAGTCGTGTCTGCCTATAGTGAGTC,0718,ATCGGAGACCAACCGTAGTCGT,TOP,[A/G],0,diploid,other,0,CAAAGTTAGTGATCTGTAGCAATTACCCAAGTGAGTAATTTCATTTCATTAATGCACCCTAAAGCACCAAGCTGGTTTTGTCAATGGGCACTGCAGGGCC[G/A]TTGCAATGCTCAAAGAGACAGTTATGTTACCAACCACAGTGTAAGGGATAGGTTTACCAACAAGGAAGGAGAGGGAAAGTAGCTTAGCATGAGAAGAAAA,BOT
AP2009_00000057-0_B_R_1689933314,AP2009_00000057,ACTTCGTCAGTAACGGACATTGCACGCGGCTGGAAAAT,GAGTCGAGGTCATATCGTATTGCACGCGGCTGGAAAAC,GAACAGCGAGACAATTATAGCTATCACACGCAGTCGGCTGTCTTGTCTGCCTATAGTGAGTC,0720,ATCACACGCAGTCGGCTGTCTT,BOT,[T/C],0,diploid,other,0,CTTCTTACATTGTTCGACTGAAATAATATTCTCCCGTCCAATTCTGTTGTGATTTAGTCACTGAGCTGCAGACTTCCAGCTATAATTGTCTCGCTGTTCC[A/G]TTTTCCAGCCGCGTGCAATCTCCAAGAACTGTGCAGCTTCTGTCTAGACGACCCTCTGAGAGATCTCCCTCTGTGGCCTGGCTGAGCTGTGGCAGTGACA,TOP
AP2009_00000227-0_B_R_1689933646,AP2009_00000227,ACTTCGTCAGTAACGGACGGGAACAAAAAGCGCTCATAAACTGT,GAGTCGAGGTCATATCGTGGGAACAAAAAGCGCTCATAAACTGC,TGAGCAGCTATTGTTTAAAATATTACCCACAGACGTTGGTCCGTAGGTCTGCCTATAGTGAGTC,0732,ACCCACAGACGTTGGTCCGTAG,BOT,[T/C],0,diploid,other,0,CTTATGTTACTTTTATTATTTTTACATCATTTCTTGAGACACAGCCATTCTAGTCTTCACTGGGAATCATTTTAAAATATTTTAAACAATAGCTGCTCAC[A/G]CAGTTTATGAGCGCTTTTTGTTCCAAATGCTAAAATATACTAACACTGGTAGAAGACATAAACCAGAGAAGACAGGAAGTTTCAATCATTGCGGAGTAAC,TOP
AP2009_00000180-0_T_R_1689933552,AP2009_00000180,ACTTCGTCAGTAACGGACGCCATCTCCTTTGCAAACAGTTTGCA,GAGTCGAGGTCATATCGTGCCATCTCCTTTGCAAACAGTTTGCG,TAGCTTCCTGTGCAGATGTATGCTTGACCTAACCGATCCGAACGTCTGCCTATAGTGAGTC,0742,GCTTGACCTAACCGATCCGAAC,TOP,[A/G],0,diploid,other,0,TTAGTGTGATGCTTCGTTCTTCCTCTTTAATTAGGATAAGGAATGTAATTTACAAAGTAAAGCAGAATTATTCCTTCCATCTCCTTTGCAAACAGTTTGC[G/A]CTAGCTTCCTGTGCAGATGTATGCAAATATAAACGTCCAAGGCGAGTTCAAGATATCGGTCCTGCAATCTCCACGATAGCTGACTAATCCAAACTGCCTT,BOT
AP2009_00000359-0_T_F_1689933907,AP2009_00000359,ACTTCGTCAGTAACGGACAGGAGAAAGCCAGCTTGCTCTGA,GAGTCGAGGTCATATCGTAGGAGAAAGCCAGCTTGCTCTGC,GCACAGCCGAGAGTATAATCAAGGCGATAGGCTGTACGAATCGGTCTGCCTATAGTGAGTC,0747,AGGCGATAGGCTGTACGAATCG,TOP,[A/C],0,diploid,other,0,CAAAACGCTGTGGGCTAGATTTGTCCCAGACAACAACACGTGTCTTGAAGCGACAGCTCCAGCAAGTGGGAGAAGAAAAGGAGAAAGCCAGCTTGCTCTG[A/C]AGCACAGCCGAGAGTATAATCAAACTGCAAATTGTATAACACCTTGCAGGAGAAATCAGTCTTTCGCAACTAAAGGTTTCCAAGGTTTCTCTTGAGTTAG,TOP
AP2009_00000084-0_B_R_1689933366,AP2009_00000084,ACTTCGTCAGTAACGGACGTGCGTAGGTACCCAGACTGTTAGATCT,GAGTCGAGGTCATATCGTGTGCGTAGGTACCCAGACTGTTAGATCC,TAAGTGGCTAGAAACTGTATGGAAGTCCACAATCGCTAAGCCTCGGTCTGCCTATAGTGAGTC,0753,AGTCCACAATCGCTAAGCCTCG,BOT,[T/C],0,diploid,other,0,AAAACACCAGATTCAAAACCAGCTTGACTTTAAAGCAGTAAAAACAGTTTATTTGTAGGACTCTGTCTCTGAAATATCCATACAGTTTCTAGCCACTTAC[A/G]GATCTAACAGTCTGGGTACCTACGCAGCTAAAATAACAGGCTATCACAATACCATAAAACACTGCTTCTGCCATTTATCTTCCCCAGAAGATGAAAGATT,TOP
AP2009_00000204-0_T_R_1689933600,AP2009_00000204,ACTTCGTCAGTAACGGACGGGGACTTGTTCCCTTGAGTCAATTC,GAGTCGAGGTCATATCGTGGGGACTTGTTCCCTTGAGTCAATTG,AAGTCCTTTCTTCTGTCTTAAAATCGTAAGGTGGCGTGACGACTAAGTCTGCCTATAGTGAGTC,0756,CGTAAGGTGGCGTGACGACTAA,TOP,[C/G],0,diploid,other,0,ATTGGGCTCTGCAGAATAAATGGAGCTAATCGTTTCTAGAAGCTGGTCTGATCCATTGCTCGAGAAGCTGAGAGCCGGGACTTGTTCCCTTGAGTCAATT[C/G]TAAGTCCTTTCTTCTGTCTTAAAATGCTAATAAACAGAGCTGGGGAATTTCATGGGTGTTTGTAACGCTTTGTGAATCGCTGCAACGAAAGATTGTCCTT,BOT
AP2009_00000138-0_B_R_1689933470,AP2009_00000138,ACTTCGTCAGTAACGGACCAGCGTGCATCTTGCATGGT,GAGTCGAGGTCATATCGTCAGCGTGCATCTTGCATGGA,GAGTCAACGGATTGTAATGTGAGTACGCTCCTACCACGTCGATGTCTGCCTATAGTGAGTC,0764,AGTACGCTCCTACCACGTCGAT,BOT,[T/A],0,diploid,other,0,TGTTCTCCTTCCTCTCTGGTTAATAAGCTGCAGCGTGATTTGGAGAACTCATCATGTACAACAATTGCAGGAATAGCCCACATTACAATCCGTTGACTCT[A/T]CCATGCAAGATGCACGCTGCTTGCAATATTCCTTCTGCTTTATCTCAGTCCCCAGCTGTGTAACCTCTGTGAGGAAGACTCTTAGTGAGCATAACTCTAC,TOP
AP2009_00000050-0_B_F_1689933299,AP2009_00000050,ACTTCGTCAGTAACGGACTGTGCTTGTTCTTTCTCTGTGCCT,GAGTCGAGGTCATATCGTTGTGCTTGTTCTTTCTCTGTGCCC,TAAGCAATTGACAATTCACCTTTAAGTGGGTACGGGCGTCACAGTCTGCCTATAGTGAGTC,0813,TTAAGTGGGTACGGGCGTCACA,BOT,[T/C],0,diploid,other,0,TCCCTGCAAAAGGTCTCCAGCTTGCGAGAGTTCTTGATCCCATTCTCCAGCTCCATTAAAATCTCATTGTGCTTCCACAGGTGAATTGTCAATTGCTTAT[G/A]GGCACAGAGAAAGAACAAGCACATGGCAGAGCTATTAGCGAACACGGTGAGATGTGACTCATAAACATTCATCCCAAACCTGTACCAGTAAAAAATCCAG,BOT
AP2009_00000076-0_B_R_1689933352,AP2009_00000076,ACTTCGTCAGTAACGGACGCTCCAAAAGCTGGAAGTGGAGT,GAGTCGAGGTCATATCGTGCTCCAAAAGCTGGAAGTGGAGC,CTGCTTGAAGAGTTCACAGTAGATATCGTTTGGAGGCGGTCAACCGTCTGCCTATAGTGAGTC,0814,TATCGTTTGGAGGCGGTCAACC,BOT,[T/C],0,diploid,other,0,CTCCTTCTCGTTTAAGCTTTCTTCTGAACCAACCAGCAGTTTTGGATCTTCTGGGTTTTCAGGCTTTGGCAGTTCTTCTACTGTGAACTCTTCAAGCAGC[A/G]CTCCACTTCCAGCTTTTGGAGCTTTTAATGCAGCAGCACAAGCGTCCCCCTCACATTCGAGCAGCACTTTGTTTGGTCAGGCTGCCACTGCCTCTGGACA,TOP
AP2009_00000334-0_T_F_1689933857,AP2009_00000334,ACTTCGTCAGTAACGGACGTGCCCCAAAACTCCCATAACA,GAGTCGAGGTCATATCGTGTGCCCCAAAACTCCCATAACG,GGTAAATAGCCTAAATCTCTTTTCCACCGACTTAATTCCGAAGGCCGTCTGCCTATAGTGAGTC,0859,CACCGACTTAATTCCGAAGGCC,TOP,[A/G],0,diploid,other,0,GCAGGGTAAGAAAAAAAAAATAGAGAAGATAAAAAGCTGACTGCAGAGAGCTCTTCCAAGTTGACTCAGTTTTCTTTGGCTGCCCCAAAACTCCCATAAC[A/G]TGGTAAATAGCCTAAATCTCTTTTCCCCCTCTCTAGTTTTGACTGAAAAGTAGGAAACCTGATTCTGAGAAGAGCTGGAACGAGGGAGAAGCAGCTTCAG,TOP
AP2009_00000037-0_B_R_1689933274,AP2009_00000037,ACTTCGTCAGTAACGGACGGATGGCTACAAAACCTGCATTTCAT,GAGTCGAGGTCATATCGTGGATGGCTACAAAACCTGCATTTCAC,TAATAGCTCTAATAATTCCTCCCGGGCCAATGTTCGTAGTGACCCAGTCTGCCTATAGTGAGTC,0895,GGCCAATGTTCGTAGTGACCCA,BOT,[T/C],0,diploid,other,0,ACTCAGGAGGGTTCTTAAAAGAGTAATTTCTTTTAAAGGTCACGCGTGCACTTTTGAAAGAACTGAACACCTGCGCGGGAGGAATTATTAGAGCTATTAC[A/G]TGAAATGCAGGTTTTGTAGCCATCAAAACATCAAATCTAAATGCATTTGTGTTTCAGAGTTTTTAAAACCTACGTGTTTGCACCTCTATGGGCAATACAT,TOP
AP2009_00000244-0_B_R_1689933954,AP2009_00000244,ACTTCGTCAGTAACGGACTGATGACCATAGGTGCCAGAAACT,GAGTCGAGGTCATATCGTTGATGACCATAGGTGCCAGAAACC,TAGTTAGTTGATGGTTCACAGCCGTTGCTCGGTAAGGGGACTACGTCTGCCTATAGTGAGTC,0901,CGTTGCTCGGTAAGGGGACTAC,BOT,[T/C],0,diploid,other,0,GATATCTGGAAGCGAATAGTTCTACTTCACGTAGAGACTTAACAGGACAATCTGCCATTCTATGGCCATATTGTAGTGCTGTGAACCATCAACTAACTAC[A/G]GTTTCTGGCACCTATGGTCATCATTAAAACTCATTTGACTTAATCTATTCCTACATAATGATGGTGCCTTCTGATTATCTGTAGTTGGTTCATTAAAGCT,TOP
AP2009_00000211-0_T_F_1689933613,AP2009_00000211,ACTTCGTCAGTAACGGACTTTAAATTCTTCAAGCCACATCTGCA,GAGTCGAGGTCATATCGTTTTAAATTCTTCAAGCCACATCTGCG,TATCTGGAATGACTTTAAGGGAGACCCGATGGATAGGTCGGTGAAGTCTGCCTATAGTGAGTC,0913,ACCCGATGGATAGGTCGGTGAA,TOP,[A/G],0,diploid,other,0,AGCATTCAGAAGGAATAATTATAGCTAGGGGAAAAAGATCAGAAGGTCTATTAGATTAGTGCTTTTGTAAGAATGTTTAAATTCTTCAAGCCACATCTGC[A/G]TTATCTGGAATGACTTTAAGGGAGAATGGCTTCATTTCTGTTATTCTTTATAGCTAGTAGAGAAGTAAAATTTTGCAGGTATGCAAAAATCATCTCGTAC,TOP
AP2009_00000185-0_B_F_1689933561,AP2009_00000185,ACTTCGTCAGTAACGGACGGCAGGGAAGACTGAATAAAAGCACAT,GAGTCGAGGTCATATCGTGGCAGGGAAGACTGAATAAAAGCACAC,ATGATTACAGAAATTGAGGTTTCTAAGCATCGTGCCCTTTCGCAGGTCTGCCTATAGTGAGTC,0915,TAAGCATCGTGCCCTTTCGCAG,BOT,[T/C],0,diploid,other,0,AGTAAAATGCTGGATCAAGCTGGTGATTATTATGGCCAGCAGGAGGACACAGGCTAAAGATATGCTATGAAAGTCAGAAACCTCAATTTCTGTAATCATC[G/A]TGTGCTTTTATTCAGTCTTCCCTGCAGCTTGAGCTACTGCACAGGTTTTTGTAGAGAGGGTTTGTCCTGCGAGAAAAACAGGGTGATGACCTTCCAGGCT,BOT
AP2009_00000081-0_B_R_1689933360,AP2009_00000081,ACTTCGTCAGTAACGGACGTGCCATACCAATGTCTCACCACTAT,GAGTCGAGGTCATATCGTGTGCCATACCAATGTCTCACCACTAC,AAAAAACTAAGAATGTTGCATTTGTAGAGTCCCGATCCTAGTGGCTGTCTGCCTATAGTGAGTC,0920,TAGAGTCCCGATCCTAGTGGCT,BOT,[T/C],0,diploid,other,0,TGCAAAATAATGTGTGTAAGAGCTATTTCTCCCCTAGTTATTACCGTGTTTTAGATTTTTACATAGACCATGCAACAAATGCAACATTCTTAGTTTTTTA[A/G]TAGTGGTGAGACATTGGTATGGCAGCTTGTTGCATGAGTCCGTGTTCTGGTTTGTGGAGAAGGGACAGGAACAACAGAGCAAAAACTGCTCTGATTTTAG,TOP
AP2009_00000183-0_B_R_1689933558,AP2009_00000183,ACTTCGTCAGTAACGGACGACACGAGCATGAAGCTGCAAT,GAGTCGAGGTCATATCGTGACACGAGCATGAAGCTGCAAC,TATCTGTTAACCGAAATTTGCTCTAGAACGTCAGACCGGCTTGCGTCTGCCTATAGTGAGTC,0950,CTAGAACGTCAGACCGGCTTGC,BOT,[T/C],0,diploid,other,0,TGGCTGGGATTGGCATCTCTTCAGAGGAATGACATGCAACAGGTACACATAATTGTTCGAAGTCACACCTTGCTGGAAGCAAATTTCGGTTAACAGATAC[A/G]TTGCAGCTTCATGCTCGTGTCCTTTTATTTTGGAATTAAAAACCTTTTAGGCTTGACATTTCTAGAGAAATACAAACACTTGTATAAAACCTGTGAATTG,TOP
AP2009_00000063-0_B_F_1689933325,AP2009_00000063,ACTTCGTCAGTAACGGACGTGTTTTTGAAGCCCAGAACAGGAT,GAGTCGAGGTCATATCGTGTGTTTTTGAAGCCCAGAACAGGAG,ATGTCTTTATTCAGAGAGAGCTTCGAAATGCGGCCCCTAGACTCGTGTCTGCCTATAGTGAGTC,0952,GAAATGCGGCCCCTAGACTCGT,BOT,[T/G],0,diploid,other,0,AAGCATACAATTCTTGTTTAAAACCAGTGGAAAAGTGGAAAATCAGTACATATATAAAATATAAAGCTATACTTTGAAGCTCTCTCTGAATAAAGACATT[C/A]TCCTGTTCTGGGCTTCAAAAACAGAAATGTTATAAGACTCTTAACCCCATCCTTACAAGTCAGGCAACTATAGCTGTTGTTAATTTGTTTCTATACTTTG,BOT
AP2009_00000318-0_T_R_1689933826,AP2009_00000318,ACTTCGTCAGTAACGGACGCATGGTGCACTCCACGTCATCA,GAGTCGAGGTCATATCGTGCATGGTGCACTCCACGTCATCG,CCTGGATAACAACATCCTTCTTCTAGGCAAGGGCGTCTTACCGTGTCTGCCTATAGTGAGTC,0969,CTAGGCAAGGGCGTCTTACCGT,TOP,[A/G],0,diploid,other,0,TCACCATCGTCTGGAAGCAGGAGTGAAGCTGTGTCAGGAACGGAGGCTTCCCGGAGAGAGCCAGCACCCTTTTCTCGACCATGGTGCACTCCACGTCATC[G/A]TCCTGGATAACAACATCCTTCTTCAGGATCTTAACAGCATAGAGCTCGTCGGTGCCCTTCCTCTCTGCCAGCATGACCTGTGCCAGGGAGAGAACACGTG,BOT
AP2009_00000071-0_B_F_1689933341,AP2009_00000071,ACTTCGTCAGTAACGGACGGGCTCAGTACGGTTTTTCCTCAAAAT,GAGTCGAGGTCATATCGTGGGCTCAGTACGGTTTTTCCTCAAAAC,TTCTTTCTTTGGGTGTTTGATCGCCACATTCGGTGGAACATACGTCTGCCTATAGTGAGTC,0984,CGCCACATTCGGTGGAACATAC,BOT,[T/C],0,diploid,other,0,ATGAATCAGTCGGTCACAGCAGCTCATAGGCAAAGCTCAGCATCTTTTTTAGCTTGGGACTGTCATTTGTTGCAAATGATCAAACACCCAAAGAAAGAAC[G/A]TTTTGAGGAAAAACCGTACTGAGCCAGGCAGACCCAGAAACATTTCTAACAGAGCTGGTCTTGGCCACTTCCCCTTGGCTGTACCACAGCTTTCCGTACT,BOT
AP2009_00000316-0_T_R_1689933822,AP2009_00000316,ACTTCGTCAGTAACGGACAGCACAAAGGACAGGTGGATTTCA,GAGTCGAGGTCATATCGTAGCACAAAGGACAGGTGGATTTCT,TGGATTAAGCTGCCTTCAAATACGCTAAGGTATCACGATGGCCGTCTGCCTATAGTGAGTC,0989,ACGCTAAGGTATCACGATGGCC,TOP,[A/T],0,diploid,other,0,GCTGCTTGAATCCACAACATTCAGTGACAGAGTTCAGCTGCACGGGTCCTGCCAGAAGGATGCTTGTCAGTCCAAGGAGCACAAAGGACAGGTGGATTTC[A/T]GTGGATTAAGCTGCCTTCAAATTTTGAAATCGACTCCTGCAGTTTGCCACTGGCATCACGGCCCTCTGCATAGCTAATTTAAACCTACTGACAATACACT,BOT
AP2009_00000266-0_T_F_1689933721,AP2009_00000266,ACTTCGTCAGTAACGGACGGGGGTGGGGAAAGGGCAAA,GAGTCGAGGTCATATCGTGGGGGTGGGGAAAGGGCAAG,ATTCAACAAAAAGAAAGGAATGCCTTGCGTCCGAGAGTAAGGGCGTCTGCCTATAGTGAGTC,1000,CCTTGCGTCCGAGAGTAAGGGC,TOP,[A/G],0,diploid,other,0,CAAATCAGTATTCTCCCTCTTTAATGAACTTCAGCACAGCCTCTGGGAAGCATGCCAGGAGCATGAGGGGATTTCACAAGCTGGGGTGGGGAAAGGGCAA[A/G]GATTCAACAAAAAGAAAGGAATGGCAGGTTACATGATGTAATCTCTTCTCGTATCATTTTTGACATAGTGGAAAATTGGGTATATGAGCTCAAGGTGCCC,TOP
AP2009_00000352-0_T_F_1689933893,AP2009_00000352,ACTTCGTCAGTAACGGACGTTCATCACTCCCCCAAAAAAGGA,GAGTCGAGGTCATATCGTGTTCATCACTCCCCCAAAAAAGGG,ATCACAGGATCCTGGCAGTATATGCCAGGTCGGAACTTGGTCTGTCTGCCTATAGTGAGTC,1002,ATGCCAGGTCGGAACTTGGTCT,TOP,[A/G],0,diploid,other,0,TGCTGCAGTTAGCTGCCTTCTAAATATAGCTGCTCTTGGTTGCAGGATGTTCGCTCCTTATACACAATGGCAATTTGCTTCATCACTCCCCCAAAAAAGG[A/G]TATCACAGGATCCTGGCAGTATGTGTCACTAAAAGTTACAGCTTGTGTGCTATCTTATTTATTGAGTGTTGACAGAGACTTTGATGCTGCTGGTACACCC,TOP
AP2009_00000274-0_B_R_1689933738,AP2009_00000274,ACTTCGTCAGTAACGGACAAAAGCCACAGGGACAATTAAAGGT,GAGTCGAGGTCATATCGTAAAAGCCACAGGGACAATTAAAGGA,CAGGATGAACTCCATAAAAGTAAAGTCGTAGGACGCTGTGCCTAGGTCTGCCTATAGTGAGTC,1006,AGTCGTAGGACGCTGTGCCTAG,BOT,[T/A],0,diploid,other,0,CAATTGCATTAATCATTTCACCTTATCATTTATCTCTCACCTCTTCTTCAAGCTCCTTCTTCCAAAGAGTCCTAGCTTACTTTTATGGAGTTCATCCTGT[A/T]CCTTTAATTGTCCCTGTGGCTTTTTACCTGAACCTTTTCCAGTTTAATTATCTTGGTTTGTAAGAAAGGACAGAGGCAGACTTCCAGCTTTTCTAAGACT,TOP
AP2009_00000065-0_T_F_1689933329,AP2009_00000065,ACTTCGTCAGTAACGGACGCATGGTGAATTTCTTGCTGGCCA,GAGTCGAGGTCATATCGTGCATGGTGAATTTCTTGCTGGCCG,GATTTCTTTGCCATCTTTATACCTTAGGAAACGTCATCCACGCGGGTCTGCCTATAGTGAGTC,1030,TTAGGAAACGTCATCCACGCGG,TOP,[A/G],0,diploid,other,0,AATTTTGCATGTGTATGTTCCCTCATCTTCTTTTGTCACAGCTGAAGCCACAAGCTTATGAAGTTTCCCCTTATCTTCCATGGTGAATTTCTTGCTGGCC[A/G]TGATTTCTTTGCCATCTTTATACCATTTAACCATGATATTGGCTTCAGAGGTCTCAGAAACAAATTCAGCTTGTTTTCCAGCAATGGCCCTGATAACTCC,TOP
AP2009_00000338-0_T_R_1689933866,AP2009_00000338,ACTTCGTCAGTAACGGACGTACATGATGGAAAGAGGCACGGA,GAGTCGAGGTCATATCGTGTACATGATGGAAAGAGGCACGGG,AGGACCTGGAGCTAGAGTTTAGCGTTCTAGCCTAACCGCCTTGAGTCTGCCTATAGTGAGTC,1037,CGTTCTAGCCTAACCGCCTTGA,TOP,[A/G],0,diploid,other,0,GAACCTAGTTCAGGCTGAAAGGACCAGGACTTCAGGCTCCTGTGTCACACAGGTCCCTTTGAAAACATCCCACCTGTCTACATGATGGAAAGAGGCACGG[G/A]TAGGACCTGGAGCTAGAGTTTAGGTGCAGACAGAAACACGGATTTGCAGTCCTGACAGAGAATCACGTTTTATCCCCTCTCCTGTGAGGTTAAACACAAT,BOT
AP2009_00000287-0_B_F_1689933763,AP2009_00000287,ACTTCGTCAGTAACGGACGCCTAGCTAGCAGGCTAGCCCGG,GAGTCGAGGTCATATCGTGCCTAGCTAGCAGGCTAGCCCGC,GGAGTTGTTTCAAGAGTATTTCAAAAGCTCGGTTTTCCGTGGACCGTCTGCCTATAGTGAGTC,1042,AAAGCTCGGTTTTCCGTGGACC,BOT,[G/C],0,diploid,other,0,TCATATATGTGACAAATATTCTCTCACTGTACAGTCTTCACTCAAAAGAAATCTGGGGTTAAAAGAACAAAAAGCATGAAATACTCTTGAAACAACTCCA[C/G]CGGGCTAGCCTGCTAGCTAGGATTGACCTACAGCTTTCACACAGGGAAGAGCACAACTCTTTTGATAGTTCTGTTTACAGAATTCTTAGTCTGCCATCCT,BOT
AP2009_00000239-0_T_F_1689933669,AP2009_00000239,ACTTCGTCAGTAACGGACGTGTTGTGAATTTAGGCTAGCATCCAA,GAGTCGAGGTCATATCGTGTGTTGTGAATTTAGGCTAGCATCCAG,ATGTGACAATTCAGCTAGAGACAAGTCGAAGCGTCCTGTTAGGGAGTCTGCCTATAGTGAGTC,1046,AGTCGAAGCGTCCTGTTAGGGA,TOP,[A/G],0,diploid,other,0,ATGGGAATGGTCCGGTGCTGATGAGTTGGGATTTGGGAAGGCACTGATCACTTTGTGGCTCTTCAAGAGATTCCCTGTTGTGAATTTAGGCTAGCATCCA[A/G]GATGTGACAATTCAGCTAGAGACACTATTTATGTGACTAACTTGCATCCGGGGGAAAGGGGTCACCCAGAGCTCATGAAAGGAGTCTGTTCTGTTCCCTT,TOP
AP2009_00000254-0_T_F_1689933697,AP2009_00000254,ACTTCGTCAGTAACGGACCAGTCCAGATCTATGTGGGCAGAA,GAGTCGAGGTCATATCGTCAGTCCAGATCTATGTGGGCAGAG,AATAATCTGCTTTGCAGAAGGACCAAGGGGCTCGACTTAGTCCGTCTGCCTATAGTGAGTC,1060,ACCAAGGGGCTCGACTTAGTCC,TOP,[A/G],0,diploid,other,0,TGTTCTGAAGGTGAACTCTTGCACCCACGCAGAATTCAAGGGGGTAAGAAAACGCATCAACCGAGCTGATAGAAAAACAGTCCAGATCTATGTGGGCAGA[A/G]AAATAATCTGCTTTGCAGAAGGGCTGAAGCAGAGGGTGGAAGAAAGAAGGAGAACAAGAAGGAAAGACAGACATCTGCCATGCAGCTCCGGCACTCGGAG,TOP
AP2009_00000192-0_T_R_1689933576,AP2009_00000192,ACTTCGTCAGTAACGGACGCTCTGCTCTTCCGATGGTGGACA,GAGTCGAGGTCATATCGTGCTCTGCTCTTCCGATGGTGGACG,AAGTCAACTTCTCTGTAGTTGAAAGACCGAATGACCAGCGGCTTTGGTCTGCCTATAGTGAGTC,1063,GACCGAATGACCAGCGGCTTTG,TOP,[A/G],0,diploid,other,0,GTCTTGTCCATTTCATTAAATGGTTTGTGTCCCTGGAGCTCGTGAAAATCGTAGTGACTCTAGTTTTGTGTGCTGTTCCTCTGCTCTTCCGATGGTGGAC[G/A]AAAGTCAACTTCTCTGTAGTTGAAATGGTTAAATCCCTTACTCGAAGCTCAATTGTGAAACTCATTTTGGTGTGGATTACAGCTGTAGTGTTGTTTTGTT,BOT
AP2009_00000326-0_B_R_1689933842,AP2009_00000326,ACTTCGTCAGTAACGGACGTGTCTAAACCCCGCTGGAAGATT,GAGTCGAGGTCATATCGTGTGTCTAAACCCCGCTGGAAGATG,AAAATCCTTTCCTTTGAGTGCCGTGTAGAAACGAACCTGGTGCGTCTGCCTATAGTGAGTC,1078,CGTGTAGAAACGAACCTGGTGC,BOT,[T/G],0,diploid,other,0,GAAAGCAAGGTGACTGCATGTAAAGTAGGTGGAATAGATCACTCATGGCTATTCTGCTAAGCTCAGCCACATCTCAAGGCACTCAAAGGAAAGGATTTTC[A/C]ATCTTCCAGCGGGGTTTAGACACCCATTTCAAATGGCTTAAGGCAGTTTTGAAAATCTCAGTCAAGAGCTAATACTTACTTAAAAACAAAACAAAAAAAC,TOP
AP2009_00000179-0_T_R_1689933550,AP2009_00000179,ACTTCGTCAGTAACGGACGTCTGAGTGCAGAGTAATTATCTTTCCCA,GAGTCGAGGTCATATCGTGTCTGAGTGCAGAGTAATTATCTTTCCCG,GACTTCAAATCTCTCTCTCTGGTTCCCATTGTGGCGTCGATGAAGGTCTGCCTATAGTGAGTC,1079,TCCCATTGTGGCGTCGATGAAG,TOP,[A/G],0,diploid,other,0,GATGGAGGCAGAGCAGGAAACCTTCTAACAAATGCAGAGTATGATTCTTCCCTTTCCTTTCCTATAGCTAATCTCTGAGTGCAGAGTAATTATCTTTCCC[G/A]TGACTTCAAATCTCTCTCTCTGGTATATTCTTGCCTGTCCAACATGACTTTACAACTCCTTCATCTGGCACACAGCTGGCATGCCTCACGGTGGATTCCT,BOT
AP2009_00000163-0_T_F_1689933967,AP2009_00000163,ACTTCGTCAGTAACGGACGGATTCAGCCTCTCTCATCTCCTAGAAA,GAGTCGAGGTCATATCGTGGATTCAGCCTCTCTCATCTCCTAGAAG,CTGTAGATCCTTGTCTACCTTTCAGCTGAATTGGGCGAAGTCATCCGTCTGCCTATAGTGAGTC,1111,GCTGAATTGGGCGAAGTCATCC,TOP,[A/G],0,diploid,other,0,AATTTGTGAGCTTTTGAAAACCACCCAGTAATAAGACAGTGCAATTATCCAGTGATTTAGTCTGAACTCAGCATGATTCAGCCTCTCTCATCTCCTAGAA[A/G]ACTGTAGATCCTTGTCTACCTTTCATAGCTTTTTGGTTTCAGAGCTGGGCAGCCTAGGCCTGGCAGTCTGTAAAGTGATTGGAGACAGAAGAAAACCTCC,TOP
AP2009_00000086-0_T_R_1689933370,AP2009_00000086,ACTTCGTCAGTAACGGACGGAGATCCGCTTGATGAGCTTGTACA,GAGTCGAGGTCATATCGTGGAGATCCGCTTGATGAGCTTGTACG,CTTATTGTACGCGAGTTCTCAATACTTCGGGCGAACATGACAGCGTCTGCCTATAGTGAGTC,1145,TACTTCGGGCGAACATGACAGC,TOP,[A/G],0,diploid,other,0,TTATGGACCATTACTCCCACATTCACATCCAACCAGTCCTGTCTTATAAATCTTGTTTGTAACACCGTGATTGTGTGAGATCCGCTTGATGAGCTTGTAC[G/A]GCTTATTGTACGCGAGTTCTCAAGAGCCTGAATGACTAATTGTTAAGGAGAGGGAACAATGCAGGGCGAATAGCGCTCTAAAAGTAAGCAATACTAATGG,BOT
AP2009_00000379-0_B_F_1689933935,AP2009_00000379,ACTTCGTCAGTAACGGACGGAAGCTCTCTCTGCTCCTGGAGAT,GAGTCGAGGTCATATCGTGGAAGCTCTCTCTGCTCCTGGAGAC,AGGATGAAGACTTCAGAGCACGACCTGTACTCTCGCGCAATTCGTCTGCCTATAGTGAGTC,1151,GACCTGTACTCTCGCGCAATTC,BOT,[T/C],0,diploid,other,0,AGCTCTGTCTCGCCTGCCCCAAGGAGATGCTGCCAGGAGTCACTGAGGCCTTCCAGGTGTTTTCTTCCAGGAGGCTCCGTGCTCTGAAGTCTTCATCCTT[G/A]TCTCCAGGAGCAGAGAGAGCTTCGAGCCCGGGGCACCCTGGTGCTGTCCAGCCCAGCAGAAGCCAGGACACCGTGCTGGGGGCAGCCCTTCCCGACAGCC,BOT
AP2009_00000202-0_T_R_1689933596,AP2009_00000202,ACTTCGTCAGTAACGGACTCTACCATCTGCTGTAGCGGGGA,GAGTCGAGGTCATATCGTTCTACCATCTGCTGTAGCGGGGC,CCATTTAAATTTGTTCTCTTTTCTATGCTGTAGAGCGTGAATCCCGGTCTGCCTATAGTGAGTC,1173,ATGCTGTAGAGCGTGAATCCCG,TOP,[A/C],0,diploid,other,0,TCTGTCCTGAAATTTAGATGTTTTTTACTGGAGCTATATGCAGGAAAGAAATGAATATTAGCTGATATTTTCAAACAGTCTACCATCTGCTGTAGCGGGG[C/A]TCCATTTAAATTTGTTCTCTTTTCTTAGTTATTTTCTGTGAGCTGCTAAAGGTGAGGTAGCAAAGTGAATGAATTCCCCAGTTTACAACAGGAAGCGCTG,BOT
AP2009_00000365-0_T_F_1689933919,AP2009_00000365,ACTTCGTCAGTAACGGACCTGGGTGTACATCCCTAAGCAGCA,GAGTCGAGGTCATATCGTCTGGGTGTACATCCCTAAGCAGCG,TTGGGGATGGAAAATTACTTAACGCTTCGATGGCACCCTTACGAGTCTGCCTATAGTGAGTC,1225,CGCTTCGATGGCACCCTTACGA,TOP,[A/G],0,diploid,other,0,CAAAGTGGAGCTATCTCTGTGACCGATCTGCTGTAGGAAGGTAGTGTTGCTAGCAAGGGTGCCTATTAATGCTGGCACTGGGTGTACATCCCTAAGCAGC[A/G]TTTGGGGATGGAAAATTACTTAAGCTTAGTCTTGCAAATGAGCAGGGCTGCAGGCAGTGCTTGCCAATAATGAGCTTACACTCCCAGGCTTCCACGTTTT,TOP
AP2009_00000349-0_T_F_1689933887,AP2009_00000349,ACTTCGTCAGTAACGGACTGAAGAAGAAGAGAACAAATCAACAAAA,GAGTCGAGGTCATATCGTTGAAGAAGAAGAGAACAAATCAACAAAC,TTTTCATGGATCCTATAATAATTAAGTCACATACCGTGAGCCGCCTAGTCTGCCTATAGTGAGTC,1227,GTCACATACCGTGAGCCGCCTA,TOP,[A/C],0,diploid,other,0,ATTTCTTTGGTAGTTAGGAAGAATCTTTCCTGCATTCGCAACAAAGCTAAGATTAATTGGAGAACACCGTTTGTGAAGAAGAAGAGAACAAATCAACAAA[A/C]CTTTTCATGGATCCTATAATAATTAACATTCTGTCTAAGTAATTCAGTAACTCTAAGCAGCTTAACAAGGAAGTGTTTGCTCTAGGACCAGCTTAGCACC,TOP
AP2009_00000236-0_T_F_1689933663,AP2009_00000236,ACTTCGTCAGTAACGGACGTCTTCCAACAAACAGGATTTCAGCTA,GAGTCGAGGTCATATCGTGTCTTCCAACAAACAGGATTTCAGCTG,ACATTAATAAACGATGTGCAGAACACGGGTAACTCACTCGGTGTGGTCTGCCTATAGTGAGTC,1241,CACGGGTAACTCACTCGGTGTG,TOP,[A/G],0,diploid,other,0,GGCCCCATGTTCAAATCCACTACAGTGACTGTGCGAGATAATTCCAATGATATCCCACAAAATGCTGCCATAGATTCTTCCAACAAACAGGATTTCAGCT[A/G]TACATTAATAAACGATGTGCAGAACTGCAAAGATGCTACTGCAGTTATTTCTTCCACTCCTGAAAATGCATGCAGTAATAAATCTGACACCAACAAATTT,TOP
AP2009_00000372-0_T_R_1689933956,AP2009_00000372,ACTTCGTCAGTAACGGACCATCTTGGTCCTCCAGCATTTTAAA,GAGTCGAGGTCATATCGTCATCTTGGTCCTCCAGCATTTTAAG,TACAGCTCAGGTACAATAAGAACTGGAGGGTCAGTCCGCACTACGTGTCTGCCTATAGTGAGTC,1267,GGAGGGTCAGTCCGCACTACGT,TOP,[A/G],0,diploid,other,0,CTTTACACTGACAAGTGCTGAAGGTCCTCTTGGCATGGTTTGTGTAAGAGACTACCACTGGTGTAAAGACATACCGCATCTTGGTCCTCCAGCATTTTAA[G/A]TTACAGCTCAGGTACAATAAGAACTAGCAGAATGAGGATAATCACTGGTATTGTCTGTAGTCGCTAAATGGAGGTGGCTGCAACTGGGAGGGATCGTCTG,BOT
AP2009_00000277-0_B_R_1689933744,AP2009_00000277,ACTTCGTCAGTAACGGACGATCTCTCTGCGCTGTAGCTGCGT,GAGTCGAGGTCATATCGTGATCTCTCTGCGCTGTAGCTGCGC,GTTCAAAGTTAATAAATAGGCTGCGTTTCCGCGCACAGATAGTCACGTCTGCCTATAGTGAGTC,1269,GTTTCCGCGCACAGATAGTCAC,BOT,[T/C],0,diploid,other,0,GAAGAGGAAAACCACTCACCAGGCTTGTCCACCATTGTGTTCCATTTCACCCTGGTGAGTGGCATCCCTGACACTGCAGCCTATTTATTAACTTTGAACC[A/G]CGCAGCTACAGCGCAGAGAGATGGTGCTGAAGTGAGATGCAGACTACCGTGTTTCAATTAATTTGCTCTGCCGGTCTTTTTTCAGTTTTAGTCAGGGAAT,TOP
AP2009_00000278-0_T_F_1689933745,AP2009_00000278,ACTTCGTCAGTAACGGACGTTGCTTTTGCCTCTTGCCCTCA,GAGTCGAGGTCATATCGTGTTGCTTTTGCCTCTTGCCCTCG,TCTAGTTCAATGTTTTTTCTTGCACGGTACTGCCTGTCGCATAGAGTCTGCCTATAGTGAGTC,1272,ACGGTACTGCCTGTCGCATAGA,TOP,[A/G],0,diploid,other,0,GATTTTCTGCCACAAGGAACAGCTGCTAAATCTCCCCTTTGCCTTCACCTCTCCTCAAAGGAAACAAAAGAACATACCTTTGCTTTTGCCTCTTGCCCTC[A/G]GTCTAGTTCAATGTTTTTTCTTGCTCAACATACAGCTTTCCTCTCTAGCTCTAATAAAATGGTGCTTTGTTTTTATCTATTTTGTGCAAGATATGCATAG,TOP
AP2009_00000159-0_B_R_1689933512,AP2009_00000159,ACTTCGTCAGTAACGGACGCCACTTCTGAGCTCCCCAGAACT,GAGTCGAGGTCATATCGTGCCACTTCTGAGCTCCCCAGAACC,GACAGACATGAACGTACTAGAAAGTGCACCTGAAGCGAACTGTCTGGTCTGCCTATAGTGAGTC,1276,TGCACCTGAAGCGAACTGTCTG,BOT,[T/C],0,diploid,other,0,CTCCAGCTCTTTCAGCTTCTCCTCATAGGAGAGGTGCTCCAGTCTCTTATTATTTTGTTGTCCCTCCTCTGGGCTCTTTCTAGTACGTTCATGTCTGTCT[A/G]GTTCTGGGGAGCTCAGAAGTGGACACAGTGTTCCAGGTGTGGCCTCACCAGTGGTGAGTAGAGGGAGAGGATCACCTCTCTTGACCTGCTGGTGATACTT,TOP
AP2009_00000170-0_T_R_1689933532,AP2009_00000170,ACTTCGTCAGTAACGGACGTTCCTGGGAGGGAGAACTTCAA,GAGTCGAGGTCATATCGTGTTCCTGGGAGGGAGAACTTCAG,CAGATGAATGATAAATGCAACTTATGGTCACCACGCTTTGCACGAGTCTGCCTATAGTGAGTC,1309,ATGGTCACCACGCTTTGCACGA,TOP,[A/G],0,diploid,other,0,CTGGTGACACGCAGCTGCTGGCCCACAATGCGAGCCATTGGGACGCTATAATAAGCTGTCCTTCAGCCTCACCATGTGGTTCCTGGGAGGGAGAACTTCA[G/A]GCAGATGAATGATAAATGCAACTTTGGCCGACCTGGCACAGAACCAGCCTCTGCGATGTCCAGCTTAGCTAGAAGGATGCCATTACCCCGAAGGTGCCTG,BOT
AP2009_00000056-0_T_R_1689933312,AP2009_00000056,ACTTCGTCAGTAACGGACGTGAAAAAGCAACTTCTTCCTGCAACA,GAGTCGAGGTCATATCGTGTGAAAAAGCAACTTCTTCCTGCAACG,TGATCTCAAGTTACTGGTCTTACAGTTCGCAGAAAGACCGACTCCTGTCTGCCTATAGTGAGTC,1311,GTTCGCAGAAAGACCGACTCCT,TOP,[A/G],0,diploid,other,0,ACAAAGTCCCAGCTGGGGAATTTGTGTAGCCCTAGAAGCTCTATGCAGGAGACTGGGAAAACTCACGTCTGATGCTGAAAAAGCAACTTCTTCCTGCAAC[G/A]GTGATCTCAAGTTACTGGTCTTACAGGAGCTCAACTACTGACAGAGAGCAGGTGTAAACCCCACAATAATGCTTCCTTTCTCTTGTCCCAGCTGCAAAGG,BOT
AP2009_00000292-0_B_F_1689933773,AP2009_00000292,ACTTCGTCAGTAACGGACGGACGTTGTTGGGGATCCACTCG,GAGTCGAGGTCATATCGTGGACGTTGTTGGGGATCCACTCC,CGAAGTAGGAGCTGTTCTTGTATACCCTACAGTTGCGGACGAGGTCTGCCTATAGTGAGTC,1312,ATACCCTACAGTTGCGGACGAG,BOT,[G/C],0,diploid,other,0,GCTACCTCACCGTGGCCACCGTCTTCCGCGGCCGCATGTCCATGAAGGAGGTGGACGAGCAGATGCTGAACGTGCAGAACAAGAACAGCTCCTACTTCGT[C/G]GAGTGGATCCCCAACAACGTCAAGGTGGCCGTCTGCGACATCCCGCCCCGGGGGCTGAAGATGTCCTCCACCTTCATCGGCAACAGCACGGCCATCCAGG,BOT
AP2009_00000111-0_B_F_1689933419,AP2009_00000111,ACTTCGTCAGTAACGGACATAGCAAGGGTGCTGCAGGTCAG,GAGTCGAGGTCATATCGTATAGCAAGGGTGCTGCAGGTCAC,ACTGAGATGTATTGAAAGGGATGTGAACCGTGGGTGACTAACGAGGTCTGCCTATAGTGAGTC,1319,TGAACCGTGGGTGACTAACGAG,BOT,[G/C],0,diploid,other,0,CAACCCTGCATTTTTTATTATTAAAATCTTGAGTGAATTTAGTGCTCATGAAAGTGAGGGGCTAAGCTTCTCCACACATCCCTTTCAATACATCTCAGTT[C/G]TGACCTGCAGCACCCTTGCTATTCTAGTTATGAGCCTTGAGCAGAGATTGCTCACCATGTCAAATTGTGGTAGTTTTGTGAAATGGATAGCTGAAGACTT,BOT
AP2009_00000085-0_B_F_1689933367,AP2009_00000085,ACTTCGTCAGTAACGGACGGGTGCCTTATCACCACTGAGGGT,GAGTCGAGGTCATATCGTGGGTGCCTTATCACCACTGAGGGC,TTAGCTCAAAATCTCATTTTCTTTGTAACTTGGCTCCGACCTAACGGTCTGCCTATAGTGAGTC,1326,GTAACTTGGCTCCGACCTAACG,BOT,[T/C],0,diploid,other,0,CTCTTGGTTTGTTTACTCCATTGTACTGCACAATATATCCCAACTTAGATTTCAACTTAAATCACAACAAAATGTAAAGAAAATGAGATTTTGAGCTAAG[G/A]CCCTCAGTGGTGATAAGGCACCATTTCCTTCCTAGACACCTAATTCATACCACAACCTACAGCATCCATCCAAATGGCTACATCCATCCATCCAAAAGGC,BOT
AP2009_00000155-0_B_F_1689933503,AP2009_00000155,ACTTCGTCAGTAACGGACGGCATTTCAGGCTCACATCCTTTCTT,GAGTCGAGGTCATATCGTGGCATTTCAGGCTCACATCCTTTCTC,GCCAAGTCAATTAAAAATAGGTACCCGACAAGCCGTATGTGCTGGAGTCTGCCTATAGTGAGTC,1331,CCGACAAGCCGTATGTGCTGGA,BOT,[T/C],0,diploid,other,0,TGCCCTGGAGGCCATAGCTCTACTTTGAAATTATAAGTCTATGTTGCCGTTCTTTGAGTTCTTTCCAGTGCAGCAGTACCTATTTTTAATTGACTTGGCA[G/A]AGAAAGGATGTGAGCCTGAAATGCACCACAGATTACAAGAAAGCTATTTTTTAACTTTGTGCCTGAGCAAGAACAAGGTAGATTTTTGCTCCACTGGTGA,BOT
AP2009_00000035-0_T_F_1689933269,AP2009_00000035,ACTTCGTCAGTAACGGACGCAGGGCACATTAAGAATCGTCTTA,GAGTCGAGGTCATATCGTGCAGGGCACATTAAGAATCGTCTTC,ACCTGTGATTGTACAGTCTGTATCGTCGGTAGATCACGTTCAGCACGTCTGCCTATAGTGAGTC,1333,GTCGGTAGATCACGTTCAGCAC,TOP,[A/C],0,diploid,other,0,GGATTTCATTGTATATTTTCTTAATTGAGCTGTTGCGGCAGAAGGCTCAGGAAAAGGTATTTTGAAGGCAGGATTGGCAGGGCACATTAAGAATCGTCTT[A/C]TACCTGTGATTGTACAGTCTGTATCCTTTTGCAGCTGGGAATATTAAGAAGAATGTGACATCTACTCCCAGATAAAAGGCTGTCAAGTTTTTCTCCTTGT,TOP
AP2009_00000019-0_B_F_1689933239,AP2009_00000019,ACTTCGTCAGTAACGGACCATTTCATGTAACCCTACCCCTGTTAT,GAGTCGAGGTCATATCGTCATTTCATGTAACCCTACCCCTGTTAC,GAATTTTAATCTATTTCTAGAGGGAGCGATTCATAGACCCGTTTCCGGTCTGCCTATAGTGAGTC,1335,GCGATTCATAGACCCGTTTCCG,BOT,[T/C],0,diploid,other,0,GATTTCTTTGGTTCAGCGAGTGTTCTTGAATAAGAAGCAAAATCTTAGTGAACTGTGGAATTAAATAGCACAGCTCCCTCTAGAAATAGATTAAAATTCC[G/A]TAACAGGGGTAGGGTTACATGAAATGTTTTTTAAATGGCCAGATTCAGGCCCTTGGTTAAACTTTTCTTGGTAGAAATCACCCCAGCTACATGAAAGCTT,BOT
AP2009_00000376-0_T_R_1689933946,AP2009_00000376,ACTTCGTCAGTAACGGACGACGCGAGAGAATATGGTACAAAAATA,GAGTCGAGGTCATATCGTGACGCGAGAGAATATGGTACAAAAATG,AGCTTATTATTATCTTGAGCTGTCACTCAGATACCGAGACTTGGGCCGTCTGCCTATAGTGAGTC,1340,CTCAGATACCGAGACTTGGGCC,TOP,[A/G],0,diploid,other,0,ATCCTAACATAATTCTCCACTTGCAGCATAAACTACAACACTGAAATCATAATAAAGCATGAAATTGCCCTGTGGACGCGAGAGAATATGGTACAAAAAT[G/A]AAGCTTATTATTATCTTGAGCTGTCAACAGTCCCTGCAAAACACCTGCTGGAAGGGGCCAAAGTGCACATCCCGGGCTGAGCATGTGTCTGAGGTCCCTT,BOT
AP2009_00000188-0_T_R_1689933568,AP2009_00000188,ACTTCGTCAGTAACGGACGGGACGACTTGCTGAAGGAAATGAAA,GAGTCGAGGTCATATCGTGGGACGACTTGCTGAAGGAAATGAAG,AGAAGTTTAAAGGCTGGGTCACAGTAATCAGGCGTCTGTTGGCGTCTGCCTATAGTGAGTC,1375,CAGTAATCAGGCGTCTGTTGGC,TOP,[A/G],0,diploid,other,0,TCAGCCTGGAGGAGCTCAGGGGCAACAGCAGCACCACAGAGCCCTCCGACTACCACTGCTACCTCCAGGACTGCGTGGACGACTTGCTGAAGGAAATGAA[G/A]GAGAAGTTTAAAGGCTGGGTCAGCTGTTCCACCTCAGAGCAAGCAGAACTGGCCTACAAGAAGGTATGCATCCTGTACCGCTGTCCGTTGCTCTGGAGGT,BOT
AP2009_00000290-0_B_F_1689933769,AP2009_00000290,ACTTCGTCAGTAACGGACGCCAGTTCCCAGGGTTCTGCAT,GAGTCGAGGTCATATCGTGCCAGTTCCCAGGGTTCTGCAC,GGAAGTAGGACCTAAAATGGTTGCACTGCGCCAACCTTAGTGGGGTCTGCCTATAGTGAGTC,1382,GCACTGCGCCAACCTTAGTGGG,BOT,[T/C],0,diploid,other,0,CAAAGTGCTTATATAAAAAATACCCCATTCGACACAGCTGTTTTTTTCAGAGCTGAAGCCATCTAGAAGCACAGATCAACCATTTTAGGTCCTACTTCCA[G/A]TGCAGAACCCTGGGAACTGGGCAGGGAGACAGCAAACTTTCAAAAACCAAGCTGTGAAGGAACAAGAACACTCCTAAAATGTCCCTTTTAAAAGGGAGCC,BOT
AP2009_00000203-0_T_F_1689933597,AP2009_00000203,ACTTCGTCAGTAACGGACGCAATCAACCAGCAGTGGGGTA,GAGTCGAGGTCATATCGTGCAATCAACCAGCAGTGGGGTG,CAGTAAAGCAGAGAGTCACTGTTCGACTGTCCGAGGTTGTAATCCGTCTGCCTATAGTGAGTC,1407,CGACTGTCCGAGGTTGTAATCC,TOP,[A/G],0,diploid,other,0,TGCCAGAGTAGCTTTATCCTTGTTTTTGTGAGAAGCTGAGACTCTGTTGAAACAGCTAGTGTGTCCCATAACGACCTTGGCAATCAACCAGCAGTGGGGT[A/G]GCAGTAAAGCAGAGAGTCACTGTTCCATGTTGACTTTGTGTCTTTGAGCATCTGTTAGCTGCACACTGTTCAGTGCTTTCCTGAATTTTGAGTGCCTGAG,TOP
AP2009_00000199-0_T_F_1689933589,AP2009_00000199,ACTTCGTCAGTAACGGACGTGTTGCTGAACCAAATGTTTCTTTCA,GAGTCGAGGTCATATCGTGTGTTGCTGAACCAAATGTTTCTTTCT,TCTTGTCCTACTTTCTAACGTGGGACGTTGCACGGTGGAGCCATAGTCTGCCTATAGTGAGTC,1439,GACGTTGCACGGTGGAGCCATA,TOP,[A/T],0,diploid,other,0,GTGCTGTAGTGGCAGCAGCTCTTTAAATAAGCAGGGTCTGGGAGTAGTAGTGAGATGGTATTTTAAAATGTTGTTTGTTGCTGAACCAAATGTTTCTTTC[A/T]CTCTTGTCCTACTTTCTAACGTGGATCCATTATTTATAGCTTTCACTACACATACATTATCTAGTGAAAACATTGAATTACTTCCAACAAAACATTAGGT,TOP
AP2009_00000247-0_B_F_1689933683,AP2009_00000247,ACTTCGTCAGTAACGGACGTGAGCTTTTCATCCACCAGAACCT,GAGTCGAGGTCATATCGTGTGAGCTTTTCATCCACCAGAACCC,CAAGTCCTTCTCCACAGTTGTATTCGCGGCGATCCCATAGAGAAGTCTGCCTATAGTGAGTC,1493,TTCGCGGCGATCCCATAGAGAA,BOT,[T/C],0,diploid,other,0,CCCATGGGAACCTAATGAGGTTTAACAAGTCCAAGTGCAAGGTGCTGCACCTGGGTCTGCGCAATCTCAGACAGAAGTACAACTGTGGAGAAGGACTTGC[G/A]GGTTCTGGTGGATGAAAAGCTCAGCATGAACCAGCAGTGTGTGCTTTCAGCCCTGAAGGCCAACTGCATCCTGGGCTGCATCAACAGGGCAATGACCAGC,BOT
AP2009_00000269-0_T_R_1689933728,AP2009_00000269,ACTTCGTCAGTAACGGACCCTCAGACGTGTTTCCAGGACAGTA,GAGTCGAGGTCATATCGTCCTCAGACGTGTTTCCAGGACAGTG,TTTAAGAAAAAAGAGGGATGCTAGCGTCCCGTCTCATAGAGTGGTCTGCCTATAGTGAGTC,1550,TAGCGTCCCGTCTCATAGAGTG,TOP,[A/G],0,diploid,other,0,GGCTGACCAGAAGGGCTGTTGTTACAACAGTATTGCGGATTTACAGAGAAAAGGATAGTGGGCAATAAGCTACCTACCTCAGACGTGTTTCCAGGACAGT[G/A]TTTTAAGAAAAAAGAGGGATGCAGCACAGTCCCCTCAAAGTAGGTCCCTGTCAGCCTCTGTTAAGTGCTATCAGAGCTGGCAGCTCTCAGGCTCCAGAGA,BOT
AP2009_00000341-0_B_F_1689933871,AP2009_00000341,ACTTCGTCAGTAACGGACGACCAGCTTGGTCAAGCTTTCAAAT,GAGTCGAGGTCATATCGTGACCAGCTTGGTCAAGCTTTCAAAC,CCATGAACTTACAGAAACAAACATAGACGTGCGAGGGTCTGATCTGTCTGCCTATAGTGAGTC,1559,TAGACGTGCGAGGGTCTGATCT,BOT,[T/C],0,diploid,other,0,GGTGGAGCTCTTGGTGAGATGAAAGAAGAGGAGGAGATCTGTGTCAGTGATAGGAACTGACTCCTTGACCTGTGTGTGTTTGTTTCTGTAAGTTCATGGC[G/A]TTTGAAAGCTTGACCAAGCTGGTGCACAACGTCACCTCATACAACGCCCGCGATTCCTTTGTGCACTTCATCTGCGGTGGACTGGCTGCTTGCACGGCCA,BOT
AP2009_00000353-0_B_R_1689933896,AP2009_00000353,ACTTCGTCAGTAACGGACCAGGCTCAACCCTGAAGGAAAAAT,GAGTCGAGGTCATATCGTCAGGCTCAACCCTGAAGGAAAAAG,TGATAATCCCCAGTTAAAGTACTTAAGCCGAGTATTGGGGTAGTCCGTCTGCCTATAGTGAGTC,1563,AAGCCGAGTATTGGGGTAGTCC,BOT,[T/G],0,diploid,other,0,GTGCAGCATTGGCACTGTAGTAGCACTAGAGCTACATTTGATCTCCACAGTAATGTTAGAGATAGATATCAGTTCAAGTACTTTAACTGGGGATTATCAG[A/C]TTTTTCCTTCAGGGTTGAGCCTGTGGCATTACTGTGCTCCATCCTAGCTTGTAGGTTAGTGGTTTACCACTAATCTTTCAATATCCCCAGCTGAGCCATT,TOP
AP2009_00000361-0_T_R_1689933912,AP2009_00000361,ACTTCGTCAGTAACGGACGAAAGCAGGATGGAGAGCAGCACA,GAGTCGAGGTCATATCGTGAAAGCAGGATGGAGAGCAGCACG,TCAGAAAACAGACAAAAAACAAAGCAATCTCCGTCAGGAAAGCGTGTCTGCCTATAGTGAGTC,1587,GCAATCTCCGTCAGGAAAGCGT,TOP,[A/G],0,diploid,other,0,GGCCTTCCTCGATCCATAGGGAAGTGGACGAGCTATTACGCAGCATTCGCCTGTGGATCCGTCTGAGCCTTAGCAGATAAAGCAGGATGGAGAGCAGCAC[G/A]ATCAGAAAACAGACAAAAAACAAATAGTGATTGTAAACAAAAGAGAAGCTCCTCCAGTGGGAGTGACTTCCACGGAAGTTTTCTTGCTGGATGTCTCTGA,BOT
AP2009_00000150-0_B_R_1689933494,AP2009_00000150,ACTTCGTCAGTAACGGACGATCGAAGTGGCTGGAGCTCACTT,GAGTCGAGGTCATATCGTGATCGAAGTGGCTGGAGCTCACTC,GTGGTTTGCAGAGATTTGTATGCAACGGTGTTTCCTACGGCGAGGTCTGCCTATAGTGAGTC,1588,CAACGGTGTTTCCTACGGCGAG,BOT,[T/C],0,diploid,other,0,CTTACTTTGTGATCCAAGCTGAAAAATCCACTATAATTTTTGGCGGTGTGTGCAGAGTCATCATATCAGGTTGGCAACATACAAATCTCTGCAAACCACA[A/G]AGTGAGCTCCAGCCACTTCGATACAAGTGAGATGTCAAAACAAACTGGTGGGAATTCAAAGCGGAACACTCCTTTTCCCTCTCCTCCCTTCACGCCTACC,TOP
AP2009_00000378-0_T_R_1689933934,AP2009_00000378,ACTTCGTCAGTAACGGACCTGGCTTCTCAACAGCCGAGAGA,GAGTCGAGGTCATATCGTCTGGCTTCTCAACAGCCGAGAGC,CTTGTTGAGGAAAGGGAGATCCTTCAGCATCCGAATCAGGTCCGTCTGCCTATAGTGAGTC,1590,CTTCAGCATCCGAATCAGGTCC,TOP,[A/C],0,diploid,other,0,TGATTTGTCATTTCTCTCTCTGTGAAATGCTGTGAAGTGACACGCTATATTAGTTACTCCCAGATTTCAAAGCCTCAGCTGGCTTCTCAACAGCCGAGAG[C/A]ACTTGTTGAGGAAAGGGAGATCGATATGATGAGAGCAGCAGGCATATGTGATTTAAAATAGCCTGTTTTAAAGTTGTTGAGCTTAGTTCTCTGTTGCCTT,BOT
AP2009_00000129-0_T_F_1689933453,AP2009_00000129,ACTTCGTCAGTAACGGACGCCTTGTGCTAAATGCCAAATCAGCA,GAGTCGAGGTCATATCGTGCCTTGTGCTAAATGCCAAATCAGCC,TTTATATAGCTGTGCTCAGAGGAGCTTAGGGCGGGGACTCATTCGTCTGCCTATAGTGAGTC,1595,AGCTTAGGGCGGGGACTCATTC,TOP,[A/C],0,diploid,other,0,GCTCGGAGCTGCTGTCCCTTCCCCACCACCTCCAGTAACTCATTCCCACCACCCTGCCAGGCATTTCCATTCCTTCCCTTGTGCTAAATGCCAAATCAGC[A/C]GTTTATATAGCTGTGCTCAGAGGGAGCAGAAATTTCCAGTGAGGAGATGGGAGCAATAACCTTGTTTTCTATCACTGTTTTCAAACAGCTGCCGTGGGTC,TOP
AP2009_00000323-0_T_F_1689933835,AP2009_00000323,ACTTCGTCAGTAACGGACGACCAGTAGCATGATGTGCGCTCA,GAGTCGAGGTCATATCGTGACCAGTAGCATGATGTGCGCTCG,TAAAGCACAGCAGCAGTCTAGATGCCGTACCAGTATGTTCCGGGTCTGCCTATAGTGAGTC,1601,ATGCCGTACCAGTATGTTCCGG,TOP,[A/G],0,diploid,other,0,CCAGAAAGCTTGTTAGTAGAGCTAAGTCGCAACAGATGGATACAGACGGATGGGGAGCGGAGGAAACAACAAGGCAATACCAGTAGCATGATGTGCGCTC[A/G]CTAAAGCACAGCAGCAGTCTAGCTTGGGAGGCAATGGAGAATTTCAAGGAGCGTTTTGGTTCCTTTGGGATGCTCACAGGTGGTTCGTCTGAAGCATGAC,TOP
AP2009_00000162-0_B_R_1689933518,AP2009_00000162,ACTTCGTCAGTAACGGACCCATGCATACAAAACACAGGCACTT,GAGTCGAGGTCATATCGTCCATGCATACAAAACACAGGCACTC,TGTGACAAGAATAATGGCTCCGTTTGCACTATCAACCGTCCGCGTCTGCCTATAGTGAGTC,1628,GTTTGCACTATCAACCGTCCGC,BOT,[T/C],0,diploid,other,0,ATTTTTTTTTAATTTTGGAGTCTGCTGGCCTGACTGAAACCACTTCTGAAGCTCACAGTGATGTGACGAGGGAGGACTGGAGCCATTATTCTTGTCACAC[A/G]AGTGCCTGTGTTTTGTATGCATGGTATAAAGGAGGATCATATATCTTAGAGCTCATTTAATGTCACTTCCTTGGTGGTCGTATTTTAGAAAAAGTGCTGT,TOP
AP2009_00000308-0_B_F_1689933805,AP2009_00000308,ACTTCGTCAGTAACGGACGCCAGGAAAAGCTGCATCCACT,GAGTCGAGGTCATATCGTGCCAGGAAAAGCTGCATCCACC,ATTCCAGCACTAAGTTCGTTTTCTTCGTAAGTGAGGCCGGTTCAGTCTGCCTATAGTGAGTC,1634,CTTCGTAAGTGAGGCCGGTTCA,BOT,[T/C],0,diploid,other,0,GCTTGCTGAGCTCCTCACTGCTTTACTCTAGTGCTGGAGGGCAACGTGGATTTTTCTTATCACATTTTCAGATGCACAAAACGAACTTAGTGCTGGAATC[G/A]GTGGATGCAGCTTTTCCTGGCCTGCAGAGTGAGCTGGTTTGACAGGAGCATCAGCAAGAGAGAATAAACATAGAAAGGCAGCACATGATCACAGTCACTC,BOT
AP2009_00000130-0_T_R_1689933456,AP2009_00000130,ACTTCGTCAGTAACGGACGCAGCCATTTCCAAGAATGTGGATA,GAGTCGAGGTCATATCGTGCAGCCATTTCCAAGAATGTGGATG,AGTAATTGCTCCACTCTTTAAGCTGTTCCGTCGTCAAGCTCAGGAGTCTGCCTATAGTGAGTC,1644,TGTTCCGTCGTCAAGCTCAGGA,TOP,[A/G],0,diploid,other,0,TGAGTCATTTTCGTGCTGTATGCTCTCACAGCATATTCAGGCCTGCCACTGAGCTGAGGAATGGTCTCCTCTGTTATCAGCCATTTCCAAGAATGTGGAT[G/A]CAGTAATTGCTCCACTCTTTAAGCCTCTAGTGCTTTCTGAGTATGACATTCTTTCAAGCTACAGCCAGAACAAATTAACCCAGAGACACAGAACTCAAAA,BOT
AP2009_00000280-0_B_R_1689933750,AP2009_00000280,ACTTCGTCAGTAACGGACACAAAGCTCTTTTTCCCCAGCAT,GAGTCGAGGTCATATCGTACAAAGCTCTTTTTCCCCAGCAC,TGATACCAGAATCTTTTCTTAAAAAGATCGTACCGTCCTCCAAGAGGTCTGCCTATAGTGAGTC,1647,AGATCGTACCGTCCTCCAAGAG,BOT,[T/C],0,diploid,other,0,GCTCAAAGAGCTGGATGTTCTCACAGATGGTCTCTACCTGGTGCTTGTGGAAGAACATGCAACATTCCTCATGTATTTTAAGAAAAGATTCTGGTATCAC[A/G]TGCTGGGGAAAAAGAGCTTTGTTGACCATTTCTGTTCCAAAGTTCTGTATCATCTTAGAAAGCAGCAGATGAATGCTCTCCCTGCCCATGTAACGAAGAC,TOP
AP2009_00000210-0_T_R_1689933612,AP2009_00000210,ACTTCGTCAGTAACGGACGGAGAGTGAGACAGATGGCTACAGAAA,GAGTCGAGGTCATATCGTGGAGAGTGAGACAGATGGCTACAGAAG,TAGCATTCTGCTTTTGACTTTACGTGTAGGCCAGCTAAACGTCGTGTCTGCCTATAGTGAGTC,1661,GTGTAGGCCAGCTAAACGTCGT,TOP,[A/G],0,diploid,other,0,GCTGTAGGAGTCTGCAGCTGTTCAAGAGCTGTTTTAGGAGCAGTCAAATGCCCTTACCTTGACAGCATTCATCAGGAGAGTGAGACAGATGGCTACAGAA[G/A]GTAGCATTCTGCTTTTGACTTTACTGCAACCACAAGTGTTAGCTAAATGTACTCAAAATAGTGTTCTTCAGATGTAAACTTTACTAAACAAATTTAAACT,BOT
AP2009_00000309-0_T_F_1689933807,AP2009_00000309,ACTTCGTCAGTAACGGACTGTTACGAGTCCACATGACATTACACA,GAGTCGAGGTCATATCGTTGTTACGAGTCCACATGACATTACACG,TAGACGTATAATAAACTTTGCATTCGTGCCGCAACTGATAAGCGTTGGTCTGCCTATAGTGAGTC,1671,GTGCCGCAACTGATAAGCGTTG,TOP,[A/G],0,diploid,other,0,TTCAGTGAGGAGCTTCAGAATCTGTTTACTACAGATAAGATTTTATGTCTTTGGAATATCTGCAGTGTTTACTATGTTACGAGTCCACATGACATTACAC[A/G]GTAGACGTATAATAAACTTTGCATTCATAACATGCCTTTGATTCTGTTAGCTGGAAGGAGCCTTTGGCTGTGTTTTATGGAGGACCAGACCAGGTTGTTT,TOP
AP2009_00000350-0_T_R_1689933890,AP2009_00000350,ACTTCGTCAGTAACGGACGCACAGTAAGCATGCTCAAGAAACATCA,GAGTCGAGGTCATATCGTGCACAGTAAGCATGCTCAAGAAACATCG,CCCCAGGTAGATACTTACAAGTAATCTCCGGCTGATGGAACCGTAGGTCTGCCTATAGTGAGTC,1682,TCTCCGGCTGATGGAACCGTAG,TOP,[A/G],0,diploid,other,0,AAGCTGCTGGAAAGACAAGATGAAATGGTTAAAAAAGTGATAAAAGAAAAGAATACAACAAAGCACAAAATTACCACAGTAAGCATGCTCAAGAAACATC[G/A]TCCCCAGGTAGATACTTACAAGTAATAGGAGTAGGAGTATGCATTTCTTCTAAATATTGACGGCCAGTCAGATGAACAAAATATCCAAAATAGGAAAAAG,BOT
AP2009_00000016-0_T_R_1689933234,AP2009_00000016,ACTTCGTCAGTAACGGACGGGCAGGGCAGTAGGAGAAGCTC,GAGTCGAGGTCATATCGTGGGCAGGGCAGTAGGAGAAGCTG,AAGTCTTTGGCTTAGTGTAGGCAACCCTAGAGGTGCGAGTCGTGGTCTGCCTATAGTGAGTC,1688,AACCCTAGAGGTGCGAGTCGTG,TOP,[C/G],0,diploid,other,0,ATATCCCTTTGGCCAGTTTGGGTCAGCTGTCCTGGTTGTGTCCCCTCCCAACTTCCTGTGCACTGCCAGCCTCCTCAGTGGCAGGGCAGTAGGAGAAGCT[C/G]GAAGTCTTTGGCTTAGTGTAGGCACTGCTCTGCAACAACTAAAACATCAGTGTGCTATCAACATTTTTGTCCTCCTGAATCCAAAACACAGCACCATACC,BOT
AP2009_00000265-0_B_F_1689933719,AP2009_00000265,ACTTCGTCAGTAACGGACTTAAAAGCAAACCACAGGGTAGAAGT,GAGTCGAGGTCATATCGTTTAAAAGCAAACCACAGGGTAGAAGC,TTCTTCTGCTAGAGAGCTCGTGCCCAGTTAAGCTGCGCGAATGGTCTGCCTATAGTGAGTC,1689,GCCCAGTTAAGCTGCGCGAATG,BOT,[T/C],0,diploid,other,0,TCTGTTTTTACATGCTTTGACTATGGTCTTTGGGGCCAAGCTATGCATATTTGAGGGTAGATTTGCATGGACATATAGACGAGCTCTCTAGCAGAAGAAA[G/A]CTTCTACCCTGTGGTTTGCTTTTAACAGATACCTGTTGTGAACAGCGCGAGTCTTTTGAAAAAGGGTGTCAGCACAACACATTCCTGCAGCTTACAGCTC,BOT
AP2009_00000061-0_B_F_1689933321,AP2009_00000061,ACTTCGTCAGTAACGGACAAAACTTTCAGTTTGTCTCTTGCCAAT,GAGTCGAGGTCATATCGTAAAACTTTCAGTTTGTCTCTTGCCAAC,TTCAATTCATCCCTTCTAATTTCGCAACGATCCTACAGTATCCGCGTCTGCCTATAGTGAGTC,1693,GCAACGATCCTACAGTATCCGC,BOT,[T/C],0,diploid,other,0,CAATATATTCAAAAGACTAATTTTGAATTCGGGATCATTAGAATTGCTAGCATAAACAACAGCTGGCAAATTATGAGAAATTAGAAGGGATGAATTGAAT[G/A]TTGGCAAGAGACAAACTGAAAGTTTTCAGAATAAATCACAAAGATTTAAATTTATCAGAAATGAGAAGCACATCAAAGTTAAGACAGGCAAGAGCTAAAG,BOT
AP2009_00000064-0_T_F_1689933327,AP2009_00000064,ACTTCGTCAGTAACGGACGTGTCCCAAGCGTTGATTCTCAA,GAGTCGAGGTCATATCGTGTGTCCCAAGCGTTGATTCTCAG,AAAGTAAAGAAACTTCAACACAAGGGCATTTCGTGTACCTACCACCGTCTGCCTATAGTGAGTC,1711,GGCATTTCGTGTACCTACCACC,TOP,[A/G],0,diploid,other,0,GGAGGCTTTCAAAACGCTCCACTAGCATAAGCAGCGCAGCCCAGCTCAAAGGTGAAAAAGAGGAAGGAAATGACCTGAGTGTCCCAAGCGTTGATTCTCA[A/G]GAAAGTAAAGAAACTTCAACACAAGTAAATACAGAGTTTTCACCAAGGACTTTGTCAAGCTCACACACGATTTCAGCTTCTGAAAAACTAAGAAACATCC,TOP
AP2009_00000371-0_T_F_1689933931,AP2009_00000371,ACTTCGTCAGTAACGGACGCTCGCTCAAAAACTTTTTCCGTA,GAGTCGAGGTCATATCGTGCTCGCTCAAAAACTTTTTCCGTG,AAGTCCCTGGGTCACTACCTGGCTCATGGTAGCGGGACTATCGTCTGCCTATAGTGAGTC,1740,GGCTCATGGTAGCGGGACTATC,TOP,[A/G],0,diploid,other,0,TGCAATTTCTTAGAGTTGCCAGAGGCTTTGGTTCGATTTCATGAGTCTGCTGTTCCCAGGGACAGCACATTTATTAAGCTCGCTCAAAAACTTTTTCCGT[A/G]CAAGTCCCTGGGTCACTACCTGGCTTCCTTTGCTTCTCCACCTGTAGCATCCACGGGTCGGTGCTGTGGAGCAAAGACGTGAACAGAAGAGCTGCTTCTG,TOP
AP2009_00000087-0_T_R_1689933372,AP2009_00000087,ACTTCGTCAGTAACGGACGCCATTTTCCTCAGCTGCTTCTCAA,GAGTCGAGGTCATATCGTGCCATTTTCCTCAGCTGCTTCTCAG,AGTCTTGTTTTCTAGTCTCTTCACAAGCACCTCCACGTAGTATGGCCGTCTGCCTATAGTGAGTC,1746,AGCACCTCCACGTAGTATGGCC,TOP,[A/G],0,diploid,other,0,CTGACAATCTCCCCTCAGGCAGCTATAGACTATGATGAGGTCTCCCCTCAGCCTCCTCTTCTGCAGACTAAACAACCCCATTTTCCTCAGCTGCTTCTCA[G/A]AAGTCTTGTTTTCTAGTCTCTTCACAAGCTATGTTGCCCTTCTCTGCACACACTTGAGCAACTAACTGTCCTTGTAGTGAGGTGCTCAAAACTGAACACA,BOT
AP2009_00000146-0_T_R_1689933486,AP2009_00000146,ACTTCGTCAGTAACGGACTTCATCATTTCTCCTGGATGACAAAA,GAGTCGAGGTCATATCGTTTCATCATTTCTCCTGGATGACAAAG,AATTCTCACCTTCGTCTAATGTCTAAGCCTGCGTGTACTGGGAACGTCTGCCTATAGTGAGTC,1749,TAAGCCTGCGTGTACTGGGAAC,TOP,[A/G],0,diploid,other,0,TTTTTGTGCCCCTCTAGTTGTAGTCTTTGCTCAAAGCCTGGACTTTACCAGGTGGAAAGCTGTACACATGATTCATTCATCATTTCTCCTGGATGACAAA[G/A]GAATTCTCACCTTCGTCTAATGTCATGCCTCTGAATGACTCTGACCACGGCCCTTCACCAGCAGGAGACACAGCTCTGACAGACATTTCATACGCTGTGA,BOT
AP2009_00000060-0_T_F_1689933319,AP2009_00000060,ACTTCGTCAGTAACGGACGGACACTGTCCTTCTGCTGTGGTA,GAGTCGAGGTCATATCGTGGACACTGTCCTTCTGCTGTGGTG,TATGCTGTTTTCCAGAGCTTATTAGGTGTTCGGGTTGCCCAGAAGTCTGCCTATAGTGAGTC,1753,TAGGTGTTCGGGTTGCCCAGAA,TOP,[A/G],0,diploid,other,0,AGCTGTGATGCTAAACCAGCTGCTTCCATAGACTCCATGATGTGGCCTTTCTGTGACAGAACTGAGCACCTCCACTAGGACACTGTCCTTCTGCTGTGGT[A/G]CTATGCTGTTTTCCAGAGCTTATCCTGATGAGCTGAGAAACAGAGAAAACTTATCTTTTGGGTGTTTCAAGGCTCCTGGTCCCAGCCATTAAGTGAATAG,TOP
AP2009_00000312-0_B_R_1689933814,AP2009_00000312,ACTTCGTCAGTAACGGACCAGCCCTTCTGCAGCCTGGT,GAGTCGAGGTCATATCGTCAGCCCTTCTGCAGCCTGGC,GATTCAAGCACAGTTGGAAATATGCGTGAGTTGCTAAGCCGTGGTCTGCCTATAGTGAGTC,1772,ATGCGTGAGTTGCTAAGCCGTG,BOT,[T/C],0,diploid,other,0,CAAAGCAGAGCCATCTGCTGCTAAAGCTATACTTAAAGTCTCCTTTCTTCTTTTTCTGAAACAAGCCACAGTCCCACAATTTCCAACTGTGCTTGAATCC[A/G]CCAGGCTGCAGAAGGGCTGCTGAGGAATAAAACAAGCTCTGGAATCCAAGAAGAGGCAAACAGCACTGAGCAGGGAGGAGAAAAGCCCAGTAGTCATGGG,TOP
AP2009_00000321-0_T_R_1689933832,AP2009_00000321,ACTTCGTCAGTAACGGACGCTCCCCCTATTGCTTTTCCCCTA,GAGTCGAGGTCATATCGTGCTCCCCCTATTGCTTTTCCCCTC,GGTCATCAGATATGCACCTTACATTAGCGCCGGAAGCCTGTCATGTCTGCCTATAGTGAGTC,1776,ATTAGCGCCGGAAGCCTGTCAT,TOP,[A/C],0,diploid,other,0,GCTTCCTCAGGTTTTATCTCTGAATACTAAACAGATGTGTGATTACAGTCTAGCTTTTCTTGTTTTAAATGTATTCTCCTCCCCCTATTGCTTTTCCCCT[C/A]AGGTCATCAGATATGCACCTTACCTGTTGGAAATTCTTGTGCAATCTTGTGAGCCATAGCTACAGCCCACTCTGGATTAATTATAGACAGCAGATATGAC,BOT
AP2009_00000243-0_B_F_1689933677,AP2009_00000243,ACTTCGTCAGTAACGGACGTGTCTTCTGGATGCATGCAAGTGT,GAGTCGAGGTCATATCGTGTGTCTTCTGGATGCATGCAAGTGC,ATTTATCCCTGGGATTTAGATCGCATAGAAACGTGGGGATCTCCGTCTGCCTATAGTGAGTC,1777,GCATAGAAACGTGGGGATCTCC,BOT,[T/C],0,diploid,other,0,TCTTGGGTGAGGGCGGCTGCCCAGCTGCCAGGACAGTGGGAGCTTGTTCCACAAGCTAGACTGCTGAGCTCCATGCTGATCTAAATCCCAGGGATAAATA[G/A]CACTTGCATGCATCCAGAAGACAAAGAATGAAGCAAACTAAAGCTGCACGAATACCGCACCTAATGAGAAGCATTGTCCTAAGAGCTCCCACTTTGTCAG,BOT
AP2009_00000127-0_T_R_1689933450,AP2009_00000127,ACTTCGTCAGTAACGGACAACAACAGGTCAGATCTCCAATAAAAC,GAGTCGAGGTCATATCGTAACAACAGGTCAGATCTCCAATAAAAG,AATAGAATTGAGGAATCAGAAAACGTACCAGTGTTTCGACGGGCTAGTCTGCCTATAGTGAGTC,1784,GTACCAGTGTTTCGACGGGCTA,TOP,[C/G],0,diploid,other,0,GGCAAGACTGAAACAAAAAAAACTGGAAGTACTATGGAGAAAAATGATAGGCAGCTGCATAGTAAACGGTCTAAAACAACAGGTCAGATCTCCAATAAAA[C/G]AAATAGAATTGAGGAATCAGAAAACAAAGAACAGATCACTGGTTCTACAAGCCAACAAGCTCTCTCGGGCAGGACTTCCCAATATTTTGGTGCCCAGGAA,BOT
AP2009_00000251-0_B_R_1689933692,AP2009_00000251,ACTTCGTCAGTAACGGACGCAGCAGGAAGTCCTTTGGCAATAT,GAGTCGAGGTCATATCGTGCAGCAGGAAGTCCTTTGGCAATAG,AGGCACAGAACATTATCTATGTGACAGTTGCGCTCTCACCTAGTGGTCTGCCTATAGTGAGTC,1790,ACAGTTGCGCTCTCACCTAGTG,BOT,[T/G],0,diploid,other,0,GGGCTTAGACATCTGTTCTGCTATCTTTATTGTTATACATCCAGCTGAGTGTTTCCTTCTCTGTCCTTCATTGCTGCACATAGATAATGTTCTGTGCCTT[A/C]TATTGCCAAAGGACTTCCTGCTGATGTAAGATAGAGGTAGAAAAAAACCCTCTTGCCAGCTTCTTTTGCTAGCCATCATCTGTTTCAGTTGTATGGAGCT,TOP
AP2009_00000100-0_B_R_1689933398,AP2009_00000100,ACTTCGTCAGTAACGGACAGCTCCACTGCTCTTTGTTCCCT,GAGTCGAGGTCATATCGTAGCTCCACTGCTCTTTGTTCCCG,AGCCCTTGTATGACTAGAGGCGTTGTCCATACAAGCCGGAGACGTCTGCCTATAGTGAGTC,1808,GTTGTCCATACAAGCCGGAGAC,BOT,[T/G],0,diploid,other,0,CAGTGAGCTCTTTCTCAGCCTATGATCACAAAGTTGCTTATTCTGGGAGCTATCTGACAGGCTGTGATAGGATATTCTGCCTCTAGTCATACAAGGGCTG[A/C]GGGAACAAAGAGCAGTGGAGCTTCTGGTCCTTGTGGGAAACAGACTGACACTGCTCCATCACTATTTAAAGAGTAGATGCCTTCAGGATAAATCCTCTTA,TOP
AP2009_00000041-0_T_R_1689933282,AP2009_00000041,ACTTCGTCAGTAACGGACGGACCATGGTTCGCTTCAATAAATCTA,GAGTCGAGGTCATATCGTGGACCATGGTTCGCTTCAATAAATCTG,GGTTAAACCACACACAGATATATGTCACTCAAGGCCGTTAGCTGTGGTCTGCCTATAGTGAGTC,1824,TCACTCAAGGCCGTTAGCTGTG,TOP,[A/G],0,diploid,other,0,CAGATATGCTCATATCAGGGATAATAGTAGAGCTCTGTGTGAGATGATATGCATTCAAGGAAAATAAGAGATAATGACCATGGTTCGCTTCAATAAATCT[G/A]TGGTTAAACCACACACAGATATATGCCAGAATAAATGTAGCTTGACAATGAAATCAGCCATGGTGCACTGTGTGAAGAACATAGCTGTTAGACAGAACAG,BOT
AP2009_00000134-0_T_F_1689933461,AP2009_00000134,ACTTCGTCAGTAACGGACGTCTTTGTCAAGTTTTTCTGTGTCTGTCA,GAGTCGAGGTCATATCGTGTCTTTGTCAAGTTTTTCTGTGTCTGTCG,TGTACTGCTAGCTATTGTCAAGGTTCTCGGACAGGAGCACGAGTCGTCTGCCTATAGTGAGTC,1825,TTCTCGGACAGGAGCACGAGTC,TOP,[A/G],0,diploid,other,0,CTTGGCTTTGCTTGTCTGTCATGAATAATGTTTCACCCAGGTAAATCTGTTCTTGTTCCATTTAAGGCTGTTTTCTTTGTCAAGTTTTTCTGTGTCTGTC[A/G]TTGTACTGCTAGCTATTGTCAAGGTGTTCTGGAGTTTCCAAAATGGAGGATGTATTGCTTTGCTTTGGGTACTAGCACAGTCTTGACAAGAAGTTTCTAA,TOP
AP2009_00000073-0_T_R_1689933346,AP2009_00000073,ACTTCGTCAGTAACGGACCTCCTTGGACAGCCTTGGTGTTA,GAGTCGAGGTCATATCGTCTCCTTGGACAGCCTTGGTGTTG,CAAATATTTTTTGGCTTGTATTCTCCTAGAGGATTAGTCGAGCGCGTCTGCCTATAGTGAGTC,1826,TCCTAGAGGATTAGTCGAGCGC,TOP,[A/G],0,diploid,other,0,ACTTCCTTAAATCCCATATGGCAACCTGACCTTCATAGAAGGAAGCTACACGATCGTGGAAATATGGATCGACAGTCACTCCTTGGACAGCCTTGGTGTT[G/A]ACAAATATTTTTTGGCTTGTATTCCTCAGATCAAAAATAGCCAGATTTCGATGCATGCCAGCTAAAAGAAGCTTTTGATCCCGTGGCAGCCAACAAAGAG,BOT
AP2009_00000276-0_T_F_1689933741,AP2009_00000276,ACTTCGTCAGTAACGGACTTCTTGCAGTGCTGGAAACAACTA,GAGTCGAGGTCATATCGTTTCTTGCAGTGCTGGAAACAACTG,AGGCATAAAAGTGAAGGAGAGATTCTCAGTGGCCGACTTCCATGAGTCTGCCTATAGTGAGTC,1838,TCTCAGTGGCCGACTTCCATGA,TOP,[A/G],0,diploid,other,0,ACATGAGGAGGAGAGAGAGGTGCTCAGTAATACCAAGGATTAGCTGCCAGGTCATATTTCAAAGAGAAATGTTGTAATTCTTGCAGTGCTGGAAACAACT[A/G]AAGGCATAAAAGTGAAGGAGAGATTATTCAGATGAGAAAGAAACTGTTGCGAGCTGCCAGATTTTCTGTACCCAGCCTGGCCTCTGATTTTAAACTGTCC,TOP
AP2009_00000250-0_B_R_1689933690,AP2009_00000250,ACTTCGTCAGTAACGGACGGGTAATCTGCAGCCAGGGGAT,GAGTCGAGGTCATATCGTGGGTAATCTGCAGCCAGGGGAC,GCACATTGCATATACAGGATGGTGAATAGGCTTGCTCGTGAGCGTCTGCCTATAGTGAGTC,1841,GTGAATAGGCTTGCTCGTGAGC,BOT,[T/C],0,diploid,other,0,GATCAAGGCAGCTATTTCATGTTACAGTTTCTCCAGCTGCAGAGCTGGCTTGAGATGTTCTTCAAAGCCTCTGGCCCCCATCCTGTATATGCAATGTGCC[A/G]TCCCCTGGCTGCAGATTACCATCCCTCCAATTCTGCCAATTCAACAGTTTGCATGTTCGAGCTCTTAACCAGCTCTTAATCACAACGCAGAGTCACACCC,TOP
AP2009_00000080-0_B_R_1689933358,AP2009_00000080,ACTTCGTCAGTAACGGACGTTTATGCAGATGAACGGGGATTCT,GAGTCGAGGTCATATCGTGTTTATGCAGATGAACGGGGATTCG,TCCTTGACTTTTTTCAGACAGTACATGCCTATTGACGTGAGGCGGTCTGCCTATAGTGAGTC,1850,ACATGCCTATTGACGTGAGGCG,BOT,[T/G],0,diploid,other,0,ATCTACTTGTTCTCTTTTAGGCCCTGGTATATCCAGCTATGAGAATAACCCAGGAGCCCTTGCCAAACCCCTTGATGACTGTCTGAAAAAAGTCAAGGAG[A/C]GAATCCCCGTTCATCTGCATAAAACCACTTCTGTTTATCTGGGGGCTACAGCTGGCATGAGACTGCTGAGGTATCGTGCAAACCTGAACTCCCCTGCATG,TOP
AP2009_00000282-0_T_F_1689933753,AP2009_00000282,ACTTCGTCAGTAACGGACGAAATTCAGACAAGCCCCGTGTC,GAGTCGAGGTCATATCGTGAAATTCAGACAAGCCCCGTGTG,GCTGTTTCCTGGAAACTCCTGCGTCGAACTACATAGGGCTGAGTCTGCCTATAGTGAGTC,1862,GCGTCGAACTACATAGGGCTGA,TOP,[C/G],0,diploid,other,0,TCTGATCGCAGCACGCTGGAGCCAAAGAAAAATGTTAGTTATATTTAAATATGTTAGGGGTAAATTTCCCAGGCTCTGGAAATTCAGACAAGCCCCGTGT[C/G]AGCTGTTTCCTGGAAACTCCTGATCGTTCTGGATGTACCCACTGCGTGCTCTTTTTATCTGGGCGCTTCCATCTCACATACCCAACACCATCCCGGGAAG,TOP
AP2009_00000320-0_B_R_1689933830,AP2009_00000320,ACTTCGTCAGTAACGGACCAGACAGCAGAACAGAGTTGGGGT,GAGTCGAGGTCATATCGTCAGACAGCAGAACAGAGTTGGGGA,ACAGGGGAATAAAAACAACAATGTTGCGTCAAAGCTAGGGATCGGTCTGCCTATAGTGAGTC,1876,GTTGCGTCAAAGCTAGGGATCG,BOT,[T/A],0,diploid,other,0,GGTTATCTAGGGAGGATGTGGAATCCCAGAAGGGGAAAATTTTTAAACTAAACTAGTCACTTGCCAGGTCTGAGCTAATTGTTGTTTTTATTCCCCTGTT[A/T]CCCCAACTCTGTTCTGCTGTCTGCTTGTACAGGTAGGTGGGATATGGAAAATCCTTTCTTATGTCTCAAGAATCACCACTGATCATAGCTTAAAGAGAGC,TOP
AP2009_00000045-0_B_F_1689933289,AP2009_00000045,ACTTCGTCAGTAACGGACGGGGTACTTCATCTTTCCACTGAGACCT,GAGTCGAGGTCATATCGTGGGGTACTTCATCTTTCCACTGAGACCC,GACTTCTGTAAGTGAGGTGTCAGCCAAACGCGAGCATCTATTGCGGTCTGCCTATAGTGAGTC,1882,CCAAACGCGAGCATCTATTGCG,BOT,[T/C],0,diploid,other,0,ATAAGTGGAATCAAATTAATCCTTTCTCTGGGTAGAAGAAGCCTGAATATGCATCCTCCAGAGTACAAGCTTTCAGCTGACACCTCACTTACAGAAGTCC[G/A]GGTCTCAGTGGAAAGATGAAGTACCCAGGGACAGGCTAATGTCTTTATGTATGTAGGTGGCAGACAGAATCAGGAGAGATCAGCAGGCACTGAGGAAAAA,BOT
AP2009_00000176-0_B_R_1689933544,AP2009_00000176,ACTTCGTCAGTAACGGACGACAAGTCAGCCCTTCAGTTCTGGT,GAGTCGAGGTCATATCGTGACAAGTCAGCCCTTCAGTTCTGGC,CCTAGCTAGTCCTCTCCCAAACGCTCTAGCCTGTACGGAAGTTGTCTGCCTATAGTGAGTC,1886,CGCTCTAGCCTGTACGGAAGTT,BOT,[T/C],0,diploid,other,0,ATAAGAGCTGAAGGTGAATGAACACATGCAAAATAAAACAAAATCATGCCCATAGCTAGCATACCGCCTGCTTTCTGGTTTGGGAGAGGACTAGCTAGGT[A/G]CCAGAACTGAAGGGCTGACTTGTAAAGGTGGCCTCCCTGACTGAGAAGTGATGCACTTTGCACGGTTAAATGTGACAGAAGATTGTGCAGGTGCATGTTG,TOP
AP2009_00000148-0_T_F_1689933489,AP2009_00000148,ACTTCGTCAGTAACGGACGTTCCACATTCCCAGCTGGACAA,GAGTCGAGGTCATATCGTGTTCCACATTCCCAGCTGGACAT,TGAAGAGTTGATAGCAGTTTATGTGTGTGATTAGCTCTACGGCAGCGTCTGCCTATAGTGAGTC,1888,GTGTGATTAGCTCTACGGCAGC,TOP,[A/T],0,diploid,other,0,AGTTTCAGATGTTGTTGTAGCGAGGGCAATTCAGAACCTCTGACGACGGCAAATTTGAGCACATCTAATGAGTTTTTCCTTCCACATTCCCAGCTGGACA[A/T]GTGAAGAGTTGATAGCAGTTTATGTTTAATTTGAAGCAGGAATTCCCAAAGCATATTGCTGGTGGGATGCCAATTAGGTCTGTCCCTATCACTGAGGCTG,TOP
AP2009_00000070-0_B_R_1689933340,AP2009_00000070,ACTTCGTCAGTAACGGACGCGGGTGTACGACAACACAAGATGTT,GAGTCGAGGTCATATCGTGCGGGTGTACGACAACACAAGATGTG,ATATTAGGAACATTTCTCATTTGCGGGCTAACTGTGCTCGGAAGTTGTCTGCCTATAGTGAGTC,1893,GGGCTAACTGTGCTCGGAAGTT,BOT,[T/G],0,diploid,other,0,GGCTTTTGGCTATGGGTCACCTGCGATGCCCAAGGACAAGGAGACAAGGTAAGGCAGAGATGGAGCTTAATTTATGCAAATGAGAAATGTTCCTAATATG[A/C]ACATCTTGTGTTGTCGTACACCCGGGGGACGATGTGATGTGTAGGAGGCTGCTACGCTGGGCTACGGTGTTTATTAGCTGTCTGTCAAGGTAGTTAGTAA,TOP
AP2009_00000098-0_T_F_1689933393,AP2009_00000098,ACTTCGTCAGTAACGGACGTGCAGAAGGTTCTTATGCAACAGAA,GAGTCGAGGTCATATCGTGTGCAGAAGGTTCTTATGCAACAGAG,TTAAACAAAAGGCTTATTGCAAGATTCAATGGGCCGGGTAACGTGTCTGCCTATAGTGAGTC,1931,GATTCAATGGGCCGGGTAACGT,TOP,[A/G],0,diploid,other,0,ACACAAAAAATAAATCTTATTCATCAAGGATACCAATTCCTTCAGAGCGCAAGCTCTAAACTGAGCCACGGAGACTTGCAGAAGGTTCTTATGCAACAGA[A/G]ATTAAACAAAAGGCTTATTGCAAGAAGTTGCTTCCATTTAAATAACTTGTTTAAGAGCTGCAGTGGTACAACACGTAGCCTTTATACGTTATTTCAAGCC,TOP
AP2009_00000144-0_B_F_1689933481,AP2009_00000144,ACTTCGTCAGTAACGGACCATGAATGACACTGAAGCCAAGATGT,GAGTCGAGGTCATATCGTCATGAATGACACTGAAGCCAAGATGC,AAGTAGAGCACTCCGTAAGCTGATCTCAGCATCGCCTAGCAACGTCTGCCTATAGTGAGTC,1935,GATCTCAGCATCGCCTAGCAAC,BOT,[T/C],0,diploid,other,0,TATCCATTATTTTGTCTTCCTCTCTGTGAGCCTCCAGCTGAATGCATTGTGCCACCCAGCATATTAGTCAATCATCACAGCTTACGGAGTGCTCTACTTT[G/A]CATCTTGGCTTCAGTGTCATTCATGTGCACTGAGTGGAGACAGCAAGCAGTTTTAAGACACTGGGTAGATTTAAGCATGCTAGGGCCTGTCTGCCCCGAT,BOT
AP2009_00000136-0_T_F_1689933465,AP2009_00000136,ACTTCGTCAGTAACGGACTTTGGAAACTGTTCCAATTGCAACA,GAGTCGAGGTCATATCGTTTTGGAAACTGTTCCAATTGCAACG,TTATCTAAATCCCTCAGCTCAGCAGTGCCGTTAGACCTACCGAAGTCTGCCTATAGTGAGTC,1938,CAGTGCCGTTAGACCTACCGAA,TOP,[A/G],0,diploid,other,0,TGGTAAAAATGGTATAATGAAATGTTTTTACTTGGCTAGGCAAACCATTTGGCAGAAATATGTAAATTAAAACGTATTTGGAAACTGTTCCAATTGCAAC[A/G]TTTATCTAAATCCCTCAGCTCAGGTAGCCAAAGGAGCTTCTGCGTCACAGGAGACTGCTTGTGGCTCTGTCCTTTTGGAAATTAGAGCCTTGAAGTTATC,TOP
AP2009_00000194-0_T_F_1689933579,AP2009_00000194,ACTTCGTCAGTAACGGACGTGTACATAAACCACCTTTTCAAAGACAA,GAGTCGAGGTCATATCGTGTGTACATAAACCACCTTTTCAAAGACAT,TTTTCTAATAAAACAGCCACTGTGCTGTAGGGATCAACACGAGTCGTCTGCCTATAGTGAGTC,1953,GCTGTAGGGATCAACACGAGTC,TOP,[A/T],0,diploid,other,0,CCCAGAGTTTTAATACATACATGGTGGGGCTCTGGCACTGCTGTCTGAGCTGCTTGAGACTTCACACATGATTTGTACATAAACCACCTTTTCAAAGACA[A/T]GTTTTCTAATAAAACAGCCACTGTTGACACAAATAATCCCAAATCTCTGATTTGCATAACCTCTAGGAAGCTAGATAGCAGAGGAAATAAGCAATAATAG,TOP
AP2009_00000245-0_T_F_1689933679,AP2009_00000245,ACTTCGTCAGTAACGGACTCTCCCAGCACAATTATTAGATGATCA,GAGTCGAGGTCATATCGTTCTCCCAGCACAATTATTAGATGATCG,TTCTGAATTAGTGTTGTATTTCCCGCATCCGTCCACAAGTTAGGTGGTCTGCCTATAGTGAGTC,1954,GCATCCGTCCACAAGTTAGGTG,TOP,[A/G],0,diploid,other,0,GTATTCTCTATATATCTGTAATAGAAGAAAGTAATGTTCCAGCTAGAGATGCAGGGTTTAATTAAGAGGGAAGGTCTCCCAGCACAATTATTAGATGATC[A/G]GTTCTGAATTAGTGTTGTATTTCCCTGTGGGAGATCATTCCCCAGCTGAACCACCACTACTGTCAGTGCTTACTGCTGATGGCTGTTATCCTAACAAGTG,TOP
AP2009_00000079-0_T_F_1689933355,AP2009_00000079,ACTTCGTCAGTAACGGACGTGGCACTGTACCTGCAATCTTTGA,GAGTCGAGGTCATATCGTGTGGCACTGTACCTGCAATCTTTGG,AAATGTAATTTTTTTGGCACTCTTGGGCCTCAAACGGATAGCCTGTCTGCCTATAGTGAGTC,1955,TTGGGCCTCAAACGGATAGCCT,TOP,[A/G],0,diploid,other,0,CAGGCTGAAACCACCCTCAGCTCTTCCCTTAGCATGGGCATAAGAGCACAAAATGCTCTTTTGTAGGACTGGGGGCTTGGCACTGTACCTGCAATCTTTG[A/G]GAAATGTAATTTTTTTGGCACTCGGTCTTTTAGCTCTTTCATAAACCTCTTTTTATATCTATATTATTGCTGAGAAAACCAAACATATTTTTCTCTTCCA,TOP
AP2009_00000135-0_T_R_1689933464,AP2009_00000135,ACTTCGTCAGTAACGGACGCTGAGCTCTGTGGAAACCCCA,GAGTCGAGGTCATATCGTGCTGAGCTCTGTGGAAACCCCG,TAAATGGCTTTAGAGTCAACATTGCCTATAACGACCAGGCTCTCAGTCTGCCTATAGTGAGTC,1959,GCCTATAACGACCAGGCTCTCA,TOP,[A/G],0,diploid,other,0,ACATCCAGATATCTTTTTGAGAGTTGTTTCCTCTGGCTTCCTCAGGGCAGCAGAACCATTTATTTTCCTCCTTGAGATGGCTGAGCTCTGTGGAAACCCC[G/A]TTAAATGGCTTTAGAGTCAACATTAAATGACATAGAAATCATCTGTGGAAAATTGCAAAGGGTGGAAACGATGTTGTCATATACTAGCAATGCTAAAAAA,BOT
AP2009_00000268-0_T_F_1689933725,AP2009_00000268,ACTTCGTCAGTAACGGACGATCCAAGTGGGAGGATGGCTCA,GAGTCGAGGTCATATCGTGATCCAAGTGGGAGGATGGCTCG,TTGAAGAGAGAGTGAGAGCTGTAACTTGAAGCCGTCCTTGTCCCAGTCTGCCTATAGTGAGTC,1987,ACTTGAAGCCGTCCTTGTCCCA,TOP,[A/G],0,diploid,other,0,AGCTGGAGAATGGCCTGTCAATTAGTGAAGAGGATGGACTGGAGGCAGAGGGTGCTTTGGAAATTAAGGGCTCCGACCCATCCAAGTGGGAGGATGGCTC[A/G]TTTGAAGAGAGAGTGAGAGCTGTAGAGGAACATAAATCACTGATGGAGAATAATCGTGTGAATCATGTGGATCCACTGGACACTTCTGCAAATTTATTGT,TOP
AP2009_00000362-0_B_R_1689933914,AP2009_00000362,ACTTCGTCAGTAACGGACCAACCCAGAAATTCAAGAGAGTTCAT,GAGTCGAGGTCATATCGTCAACCCAGAAATTCAAGAGAGTTCAG,CCCTGATTTAAATCAGCTATGTTTAGCTGTTCGGGAGGACAAACGGTCTGCCTATAGTGAGTC,1989,TAGCTGTTCGGGAGGACAAACG,BOT,[T/G],0,diploid,other,0,AAAGAGAGAGAGAGAGGGGGGAAATCTAGAAAAGGAATTGAAAATAAATTGCCTGTTTCATTCAAGTAACATAGCTGATTTAAATCAGGGA[A/C]TGAACTCTCTTGAATTTCTGGGTTGTAATGAGGACAATGCAGCCGTATTGTTCAGGCTCTTTCAAGCAAGCTGTATCCAAACGCTCGACAGAATTAAGCT,TOP
AP2009_00000095-0_B_F_1689933387,AP2009_00000095,ACTTCGTCAGTAACGGACGCTGGCAATGCAATGCTTAATGT,GAGTCGAGGTCATATCGTGCTGGCAATGCAATGCTTAATGC,TCCCAAGATACAATTGGATCTTGTGGTTGGAAACGCAGCTACCTGTCTGCCTATAGTGAGTC,1990,GTGGTTGGAAACGCAGCTACCT,BOT,[T/C],0,diploid,other,0,GAAGAGCAGCTCCACAGAAAGGGATCTGGGAGTTTTGGCAAGTTGAATCTGAGTCAGCAGTGTGCCCTGGAAGCCAGAAGATCCAATTGTATCTTGGGAT[G/A]CATTAAGCATTGCATTGCCAGCTTGCTGAGGGAATTGATTATCTGGCTCTGCTCTGAACTCACCTCTGCCTTACCTTGAGTATTGTGTGCAGTTTTGGGC,BOT
AP2009_00000047-0_T_R_1689933294,AP2009_00000047,ACTTCGTCAGTAACGGACCATCTATTGCATGCCAGCTGTAACA,GAGTCGAGGTCATATCGTCATCTATTGCATGCCAGCTGTAACG,CCGATACAATAAGAAGCCATCTCGCGGCATAGTGCAATTCCGAGGTCTGCCTATAGTGAGTC,2016,CGCGGCATAGTGCAATTCCGAG,TOP,[A/G],0,diploid,other,0,CTTGGTCTTTGCCTCTTTTTCCCCACATTCCAAATTTCTCAATTCTCTCAACCTGTTGCTTCATCTCTAATAGTAACATCTATTGCATGCCAGCTGTAAC[G/A]TCCGATACAATAAGAAGCCATCTTTTAGTGGGGCCTCCACATGATACTTTCATGCAGAGAAGTAACACTGGATTAAATTATATGTGTAAAAACAAGCAGA,BOT
AP2009_00000181-0_B_F_1689933553,AP2009_00000181,ACTTCGTCAGTAACGGACGCCCGACAGGAAAGGAAAAAGCTT,GAGTCGAGGTCATATCGTGCCCGACAGGAAAGGAAAAAGCTC,TCTCCTACTTCTACGTGCAGTTACACTCAGGGACCGATGCTTTCGTCTGCCTATAGTGAGTC,2043,ACACTCAGGGACCGATGCTTTC,BOT,[T/C],0,diploid,other,0,GCCCAGTGCCTGCCCCTGCCAAAGCTGCCATCCACCCTCCAGCACCTCCCCAGCACAGCGTTGGTTCTCCTCCATGAAACTGCACGTAGAAGTAGGAGAT[G/A]AGCTTTTTCCTTTCCTGTCGGGAGTTTCAGAAATCCAGCTTCCCCACCGTGGAAGCTCTGTGATGTGCCACATTTAACTTTCCTGTGTTAAAATTTCTCT,BOT
AP2009_00000027-0_T_F_1689933253,AP2009_00000027,ACTTCGTCAGTAACGGACCAGTATTCAAGCTGAGGCTGCACA,GAGTCGAGGTCATATCGTCAGTATTCAAGCTGAGGCTGCACG,GCACTAAATATTGTCGGAGAATTACAGTGCAAGTCCACGTTGAGGGTCTGCCTATAGTGAGTC,2057,ACAGTGCAAGTCCACGTTGAGG,TOP,[A/G],0,diploid,other,0,CCAGCTTTGTTGGCCTCATCTGGATGCATTCAAGGATCTTAACACCCTTTTTATATTGTGGAGCCCTGAACTGCACACAGTATTCAAGCTGAGGCTGCAC[A/G]AGCACTAAATATTGTCGGAGAATTGCGTCTTTTGACTGACTGGCTATGTCATGTGTAATGTACCCCCAAATGCAGTTTGTCCTCTTGGCTGCCAGGACAC,TOP
AP2009_00000230-0_B_F_1689933651,AP2009_00000230,ACTTCGTCAGTAACGGACAAGGGAGCTGCATCACCACAGT,GAGTCGAGGTCATATCGTAAGGGAGCTGCATCACCACAGC,CACTTCACAGTGAGCACTACAATGCAATACTTCACCGGGCGTGATGTCTGCCTATAGTGAGTC,2059,GCAATACTTCACCGGGCGTGAT,BOT,[T/C],0,diploid,other,0,TCCTACCTACCCTTTGAGATGATAATGTTGTCTCCAAAACTCTGCGGTGTATGTATACAGTATTTATGTGATATAAATTGTAGTGCTCACTGTGAAGTGC[G/A]CTGTGGTGATGCAGCTCCCTTTCCTCGTTCCCCGTCTATCCGGGAGATGTATTGCACAGCGTGGTGGAAAGCCCCACCAGCAGCTTACACCTGCAGCAGG,BOT
AP2009_00000306-0_B_R_1689933802,AP2009_00000306,ACTTCGTCAGTAACGGACGAGTACTCCACCAAGGAGATCCCCG,GAGTCGAGGTCATATCGTGAGTACTCCACCAAGGAGATCCCCC,AGAGGCCATAGTCTGCTTTCCGTAACCCGGATGGCTCTCAACGTCTGCCTATAGTGAGTC,2062,CGTAACCCGGATGGCTCTCAAC,BOT,[G/C],0,diploid,other,0,GTGACTATCAGATGGTGGAGTTCAGGCTCCTTAGGGCAGTGAGGAAGATCCACAGCAAGCTCACTACCCAGGACTTGAGGAAAGCAGACTATGGCCTCTT[C/G]GGGGATCTCCTTGGTGGAGTACTGTGGAATAAAACCCTGGAGGGAAGAGGAGTCCGAGGAAGCTGGTTAATATTCAAAGACCACCTCCTCCAAGCTCAGA,TOP
AP2009_00000133-0_T_R_1689933460,AP2009_00000133,ACTTCGTCAGTAACGGACGGATTTGCAGCTGTTGCTTGGA,GAGTCGAGGTCATATCGTGGATTTGCAGCTGTTGCTTGGG,AAAGCAAGGTTTTCTAACAGCGGCAGAGGGTTCCCGTTACTCAGTCTGCCTATAGTGAGTC,2081,GGCAGAGGGTTCCCGTTACTCA,TOP,[A/G],0,diploid,other,0,CCATCTCCATAAAGGACTCCCTTTATACTCATTACAACACATTTCTGTCTTTGCTACTACAAGGGGGAATACAGAGGAGGGATTTGCAGCTGTTGCTTGG[G/A]AAAAGCAAGGTTTTCTAACAGCATGAAAGTGGGGTGCATCTCTTTCCAGCAATGTGAGCCTCAAGTGCCCTACACCACGTGCCAAGAACTTCATAGCAGC,BOT
AP2009_00000235-0_T_F_1689933661,AP2009_00000235,ACTTCGTCAGTAACGGACGGCACATTCGTAGCATTGAAGTTTCTTATA,GAGTCGAGGTCATATCGTGGCACATTCGTAGCATTGAAGTTTCTTATG,AAGTAAGAGCTAGGGGAGGATACGCAGCCGGTTGAGTATCCTAACGTCTGCCTATAGTGAGTC,2091,GCAGCCGGTTGAGTATCCTAAC,TOP,[A/G],0,diploid,other,0,TAAACTACATTATCACAATAAAAATTCTATAGTACATGTGTTTTAAACTACATTATCACAGCAGTGGCTGCTGCACATTCGTAGCATTGAAGTTTCTTAT[A/G]TAAGTAAGAGCTAGGGGAGGATACAGAAAGTGCTTGTTTACTTTCAGGGGGGAGAGATTCAGGAAAAGGCTTCAGTACATACTTGTAGGAAATAGTACAG,TOP
AP2009_00000167-0_T_R_1689933526,AP2009_00000167,ACTTCGTCAGTAACGGACGTTTACAAATGTTTCCACACGTCAAGA,GAGTCGAGGTCATATCGTGTTTACAAATGTTTCCACACGTCAAGG,AGTTTACGTGGTGAAACAGTTTTTACCGAAGGGTGGACAGCGTTGTCTGCCTATAGTGAGTC,2122,TTACCGAAGGGTGGACAGCGTT,TOP,[A/G],0,diploid,other,0,ACTATTAGAAAGAGCTGTTTTGTTGCCTGAGGTTTAGTTTAATCTGGGGAGAAATTCTTTGGAAGCCTTTGGGCTTTTACAAATGTTTCCACACGTCAAG[G/A]CAGTTTACGTGGTGAAACAGTTTTGAGCTGTGAAATGAGTGACTAAGTGCAGAGACCCGGGTTGTTTTAAAGTGTTCATCTTGGATAATGACGCATTGGC,BOT
AP2009_00000169-0_T_R_1689933530,AP2009_00000169,ACTTCGTCAGTAACGGACGAACTAGCTTGGAAAGATTAAGCAAGAC,GAGTCGAGGTCATATCGTGAACTAGCTTGGAAAGATTAAGCAAGAG,TGCCATTAAGTTCACAATATGAACTGCTACTTGTGACGATGCGCGTCTGCCTATAGTGAGTC,2152,ACTGCTACTTGTGACGATGCGC,TOP,[C/G],0,diploid,other,0,TAGCTGTATATTCTTTAAAGTTTATCATCCTTTCAGAAGCTTTCTTCTGTTCTATTTTTCATGAAGAATTTCAGAACTAGCTTGGAAAGATTAAGCAAGA[C/G]CTGCCATTAAGTTCACAATATGAAAATAAAGTAATCTGTTTGCTTGATTGATTGCCACAGTACTCTCCTAAGATGTGACTAACGCAAGCTAAAGAGCAGT,BOT
AP2009_00000102-0_T_R_1689933402,AP2009_00000102,ACTTCGTCAGTAACGGACGTGGTCATTACCATCAAACCTGCTCA,GAGTCGAGGTCATATCGTGTGGTCATTACCATCAAACCTGCTCG,TCTGGATTTCCTTACATACTGTCTACTGTCCCTAGTGTGACGGCAGTCTGCCTATAGTGAGTC,2158,TACTGTCCCTAGTGTGACGGCA,TOP,[A/G],0,diploid,other,0,CTGACACAGTGACCAGCTGTGAAGGAAGTCACAGACTGAGAGCAATGGGACCTCTGCTTATCAGCTCAGGAATCTTTGGTCATTACCATCAAACCTGCTC[G/A]ATCTGGATTTCCTTACATACTGTCATGAAGGAAAAAGATGCATCAATGTGTAACTGAGTCTGGGTCTTGGACATTTCCAAGGGAGGAGAGCTAGCAGAAC,BOT
AP2009_00000043-0_B_F_1689933285,AP2009_00000043,ACTTCGTCAGTAACGGACTGTGAGAAGCTGAAAAGTCCCTGAG,GAGTCGAGGTCATATCGTTGTGAGAAGCTGAAAAGTCCCTGAC,AAGTGTAAACACTGCTTAGCAGTAAGCCATCTGATTGCGGGCTCAAGTCTGCCTATAGTGAGTC,2163,AGCCATCTGATTGCGGGCTCAA,BOT,[G/C],0,diploid,other,0,TTCCTAGTAGCTGGCATGATGCTGTGTTTTGGATTTAAGATGAGAATAATGTTCATAACACACTGATGTTTTAGTTACTGCTAAGCAGTGTTTACACTTA[C/G]TCAGGGACTTTTCAGCTTCTCACATTACCCTGCCAGTGAGAAGGCTGGGGTTGCCCAAGGAGCTGGTAGGGGACAACCAGGACAGCTGAGCCAGACTGGC,BOT
AP2009_00000196-0_B_F_1689933583,AP2009_00000196,ACTTCGTCAGTAACGGACTCATGCGATCGAGTCGATGAATT,GAGTCGAGGTCATATCGTTCATGCGATCGAGTCGATGAATC,TATGCAGCTCCTTAAGGTTGTACGCGGGGATTCTAAGACCGTTGTCTGCCTATAGTGAGTC,2166,ACGCGGGGATTCTAAGACCGTT,BOT,[T/C],0,diploid,other,0,ACAAACCGTCCTCCTTGCCTGTGCATCCCTGCGGCAGGTTTCGGCACAACACCGTCATCTTCATCCTCGGCAAAGAGCACAACCTTAAGGAGCTGCATAC[G/A]ATTCATCGACTCGATCGCATGACCTCAGGAGTGCTTATGTTTGCCAAGACGGTGGAGGTGTCCAAGAGGATTGACGAGCAGGTTCGGGAGAGGCAGGTGA,BOT
AP2009_00000374-0_T_R_1689933960,AP2009_00000374,ACTTCGTCAGTAACGGACGTGTTTCAACTCACATCTCATAAGGCCA,GAGTCGAGGTCATATCGTGTGTTTCAACTCACATCTCATAAGGCCG,TAATTATAGCAGTGTTAAAGGAGATGGTGCTGCATGTACTCGGGTAAGGTCTGCCTATAGTGAGTC,2179,GTGCTGCATGTACTCGGGTAAG,TOP,[A/G],0,diploid,other,0,AAAGAGCTTAAGACAGTAAAGATCACTTTAATCTTTGCCAGCCCAGCTATGAAAGAGACCTACGCCTGTTGTCTTGTTTCAACTCACATCTCATAAGGCC[G/A]CTAATTATAGCAGTGTTAAAGGAGATGATAGAGGCTCTTATTTACCAGCTCTGTCCTGGAATCAGAGTGAAATCAAGTGGCCTGTGAGAAGTTCATTTAA,BOT
AP2009_00000187-0_T_R_1689933566,AP2009_00000187,ACTTCGTCAGTAACGGACGCAAGAGTCCCCAAATCACATTTCA,GAGTCGAGGTCATATCGTGCAAGAGTCCCCAAATCACATTTCG,TAGGAGCTGATTTAATTCTGCCAGTAGCCCAGGTAGCGGAGCTTGTCTGCCTATAGTGAGTC,2180,AGTAGCCCAGGTAGCGGAGCTT,TOP,[A/G],0,diploid,other,0,TGCAAAACAAGCTTAAGTATTTCCCAGCCTTTTCCTAGACCTATCTGTGATAAGCCCTAATTATCACCCACCTGGAGCAAGAGTCCCCAAATCACATTTC[G/A]TTAGGAGCTGATTTAATTCTGCCTCATATGCCTTGCATCATAATAAAGTTACAAATCTTATTGCTCAATGAAATACACCTTACACCTACAACAGACCAAG,BOT
AP2009_00000021-0_T_F_1689933243,AP2009_00000021,ACTTCGTCAGTAACGGACGGGTTGGAATCAACTGGAGCTTAAGCA,GAGTCGAGGTCATATCGTGGGTTGGAATCAACTGGAGCTTAAGCG,TTTTGAATGTGACATCACTGCACCGCGCAACACTGGTGCTAATGTCTGCCTATAGTGAGTC,2204,ACCGCGCAACACTGGTGCTAAT,TOP,[A/G],0,diploid,other,0,TGAGTCTACATCTATGGGGATAATTAATGGCACGATAACCAGAGAGCTGAGATTTAAGCACTGCCCATTGACTTTGGTTGGAATCAACTGGAGCTTAAGC[A/G]TTTTTGAATGTGACATCACTGCTTACATACAGATTTAGGAATCTAAAGCACAGCTCATAACTTTACTGGCTCAGGGCATGATTCAGAGTATATTAAGGTG,TOP
AP2009_00000201-0_T_F_1689933593,AP2009_00000201,ACTTCGTCAGTAACGGACGCAAGTGATTCCCAATAGCTCGCCA,GAGTCGAGGTCATATCGTGCAAGTGATTCCCAATAGCTCGCCG,TTTACCTTGCTCTTGTGCTTTATGGAACCGTTCAGGGTTGATGCCGTCTGCCTATAGTGAGTC,2205,GGAACCGTTCAGGGTTGATGCC,TOP,[A/G],0,diploid,other,0,TGTACCTTACAAAGCTGAATTAATCAATTAGACATAATTATACCAGATTCTAGTACCCCGGTTGAAGATACAGATCTCAAGTGATTCCCAATAGCTCGCC[A/G]GTTTACCTTGCTCTTGTGCTTTATGATGCATGCACACCCTATGTGTGAGTGTTTGGGTATCTTAGGAAAAGTTTCTCTTGCACGTACTGGCTGCAGGAAG,TOP
AP2009_00000044-0_T_F_1689933287,AP2009_00000044,ACTTCGTCAGTAACGGACGCACCAAGTACATTTCCTAGGGTACACA,GAGTCGAGGTCATATCGTGCACCAAGTACATTTCCTAGGGTACACG,GGCCATAATATCCTTACAGCTTGGTGCATACAGAACCGCGTCTCGTCTGCCTATAGTGAGTC,2208,GGTGCATACAGAACCGCGTCTC,TOP,[A/G],0,diploid,other,0,GAGCTGGGGGACAGAAGGGCTTAAAACATTTTCAGCACTGTTCAGCTGCAGTCACTGTTGACACCAATCGTCAGCACCAAGTACATTTCCTAGGGTACAC[A/G]AGGCCATAATATCCTTACAGCTTGAAAATCATTCATTCTTACAACACCCACACATCCTTCTTCATGTGGTGCACTTTCTTGGGGGAAAAGAGAGAGAGAG,TOP
AP2009_00000177-0_B_F_1689933545,AP2009_00000177,ACTTCGTCAGTAACGGACCAGACACAATACAAATCTTCCAGCTGT,GAGTCGAGGTCATATCGTCAGACACAATACAAATCTTCCAGCTGC,CATCATCTGAATACAATATCCTTGTGCGTAGGGACTATCAGGGAACGTCTGCCTATAGTGAGTC,2216,TGCGTAGGGACTATCAGGGAAC,BOT,[T/C],0,diploid,other,0,AAGTGTAAATACGTCCAGCAATGAAGTCAATGAAAGGTCATTACAATATGTACAACTCAATTCATAGAAATCTAGCAAGGATATTGTATTCAGATGATGC[G/A]CAGCTGGAAGATTTGTATTGTGTCTGTATTCTGGTTTCTTTGTCAATTTCATGAAAAATGAATGATCATAATACTGGATAATACCAAATATTCTCTAGTT,BOT
AP2009_00000325-0_B_F_1689933839,AP2009_00000325,ACTTCGTCAGTAACGGACTTTTTCTGATCTTGCCACGGACTT,GAGTCGAGGTCATATCGTTTTTTCTGATCTTGCCACGGACTC,TTACATCTTTAGGTGCTTCCATGACTGGTCCATAGCCAACCGCTGTCTGCCTATAGTGAGTC,2232,GACTGGTCCATAGCCAACCGCT,BOT,[T/C],0,diploid,other,0,AGGTGGTGTTTCATAGCTGCAGATCACACTGTGCTTAACCCAGGGGGTATCATTATCTCTGTTTCACATATGGAGTCATGGAAGCACCTAAAGATGTAAT[G/A]AGTCCGTGGCAAGATCAGAAAAACAGCTACAGTTTTATAAATTACAGTGTTAGCTTGTGTATATAAGAGAAACCTCAGGAGGTTTAAATGGGATTTGCTG,BOT
AP2009_00000339-0_B_F_1689933867,AP2009_00000339,ACTTCGTCAGTAACGGACGGGTCCAGCACTGGCTCATAAAACT,GAGTCGAGGTCATATCGTGGGTCCAGCACTGGCTCATAAAACC,AGGATGCATCTTTGAAGCTGCGTTGAGCCTCTACTACCGACAGTCTGCCTATAGTGAGTC,2249,CGTTGAGCCTCTACTACCGACA,BOT,[T/C],0,diploid,other,0,ATGGGAGAAAAGGTTGGGAGAAGAGAGAAGGAAATCAATAGTGAGAGCAAACAAACCCCAGTAAAACTCCTGAGCTCTGCAGCTTCAAAGATGCATCCTC[G/A]GTTTTATGAGCCAGTGCTGGACCACAACTGTGGGCTTGGCAGCAAAAGATGACTGTTCAATAGAGCGTCTCATTTCCAAGGGGACTTGATCTACATAGCT,BOT
AP2009_00000107-0_T_F_1689933411,AP2009_00000107,ACTTCGTCAGTAACGGACGAGCTGCTTCACCACCAGCTGTAA,GAGTCGAGGTCATATCGTGAGCTGCTTCACCACCAGCTGTAG,ATTTCTCTTTCCCTCTCCCTCCAACTGCTTGATGCCGCACACTGTCTGCCTATAGTGAGTC,2257,CAACTGCTTGATGCCGCACACT,TOP,[A/G],0,diploid,other,0,CAAGCAAGAAGAGTAAGAATGAAGGCTTGCTTACGAGGTAAGGACAATAAGTTAGAGCACTGTGTACCCTCTTGTCACAGCTGCTTCACCACCAGCTGTA[A/G]CATTTCTCTTTCCCTCTCCCTCTCTCATCTCTCTTCACTCTCATTTTTCAATTCACCTTGAAAGGTACCAAGGACTACATACAGCAAATTCCACCAGCTC,TOP
AP2009_00000208-0_B_F_1689933607,AP2009_00000208,ACTTCGTCAGTAACGGACTCACTGCATGTTCCTCTGTCCTAAAT,GAGTCGAGGTCATATCGTTCACTGCATGTTCCTCTGTCCTAAAC,GTACATCAACAAAAAGCTCAGACTTCAAGCGGGGCTGTCAACACAGTCTGCCTATAGTGAGTC,2277,TTCAAGCGGGGCTGTCAACACA,BOT,[T/C],0,diploid,other,0,TTAGCTGACCTTTTTTTTTTTTTCTGCTTCTGTTCAAGGCTGCAGTTAGTCAGCACAGCAGCAGTACACAGCTCGGGTCTGAGCTTTTTGTTGATGTACC[G/A]TTTAGGACAGAGGAACATGCAGTGACCTCAGTGGTGGATGATGGATTGGTGGGATGTGTTTCTAAAGTGATATGTCAAAGCTGCAGATCATGAGACAGGC,BOT
AP2009_00000124-0_B_F_1689933443,AP2009_00000124,ACTTCGTCAGTAACGGACGTCCTGACATCTACCACAATTCTAGCAT,GAGTCGAGGTCATATCGTGTCCTGACATCTACCACAATTCTAGCAC,TAAATGGAAAACAGAATAGATACTGAATGGATGTCAGCGGATCACGCGTCTGCCTATAGTGAGTC,2297,AATGGATGTCAGCGGATCACGC,BOT,[T/C],0,diploid,other,0,TTGTAAAGGCTGCATGCAAACAATGCTTCCTGCTATTAATTCAACGGCATCAATAGCTAAGTGCTTTCAGGGCACAGTATCTATTCTGTTTTCCATTTAT[G/A]TGCTAGAATTGTGGTAGATGTCAGGAGAATTTAATACACATGATGTAGGCATATGAATAAGCTGGATCCTTTTCTGGGAACAAGTATTCATAAGTCTCCA,BOT
AP2009_00000178-0_T_F_1689933547,AP2009_00000178,ACTTCGTCAGTAACGGACCTCCCCAGGGCAGTGGTCAA,GAGTCGAGGTCATATCGTCTCCCCAGGGCAGTGGTCAC,ACACTGAGCTTAGTGGAGCTCACTACGGCTGGCCTAAACAGGTGTCTGCCTATAGTGAGTC,2298,ACTACGGCTGGCCTAAACAGGT,TOP,[A/C],0,diploid,other,0,ATGGAGCTGGGACAGGGGAGGGTCAGGCTGGGGGTTAGGGAAAGGTTCTGCACCCAGAGGGTGGTCGGGCACTGGGAGAGGCTCCCCAGGGCAGTGGTCA[A/C]AACACTGAGCTTAGTGGAGCTCGAGAAGTGCTTGAATAAAGCTCTCAGACACATGGTCTAATTGTTGGGCAGTCCTGTGTGGAGCCAGGAGTTGGACTCA,TOP
AP2009_00000370-0_B_R_1689933930,AP2009_00000370,ACTTCGTCAGTAACGGACCAGTGAGAAACCACGTGAAAAAGCTT,GAGTCGAGGTCATATCGTCAGTGAGAAACCACGTGAAAAAGCTC,CTGAACAGTGCTTTTTTTCTGTATCTCCGGCGTGCAAAGATGTCGTCTGCCTATAGTGAGTC,2308,ATCTCCGGCGTGCAAAGATGTC,BOT,[T/C],0,diploid,other,0,AGGACCAGAACTCTTATCTCCCCATGTGCAGTCTTCCAATTTTAGTTTGTCTATGAACAACTTTGCCCAATTCAAGGACAGAAAAAAAGCACTGTTCAGC[A/G]AGCTTTTTCACGTGGTTTCTCACTGTGATGTCTAAAAAGTGATAGATGTATCTACATTGCCAAACAAGCATCTCGGCTTGAATAGTAAACAAAGTGAATC,TOP
AP2009_00000189-0_B_F_1689933569,AP2009_00000189,ACTTCGTCAGTAACGGACGTGGGAATTGTTCACTGTCACAAAT,GAGTCGAGGTCATATCGTGTGGGAATTGTTCACTGTCACAAAA,ATAAATAACAAGAGTACCCGATCTGCTTTCCGGGAGAAGTATGCCCGTCTGCCTATAGTGAGTC,2312,GCTTTCCGGGAGAAGTATGCCC,BOT,[T/A],0,diploid,other,0,CAGAAAGTTCAAAATTAATAGCTGTGAAATCTCAAGCACTCATAAGCATGTGTTTTTATCACTTCCATGCTGTGCAGATCGGGTACTCTTGTTATTTATT[A/T]TTTGTGACAGTGAACAATTCCCACTTGCTTTAGTGAAAACGTGAAGAGCTGTTTGCATAACTAGCAAGGTGAAAAATAGATTTCAAACTGTTGGAATCAT,BOT
AP2009_00000221-0_B_R_1689933634,AP2009_00000221,ACTTCGTCAGTAACGGACGCATATGAACACAACAGAAACCACGGT,GAGTCGAGGTCATATCGTGCATATGAACACAACAGAAACCACGGC,CTATTTCATAGCTGAATTCACACCTACCGGCGAGTGGTAAATGCCCGTCTGCCTATAGTGAGTC,2320,TACCGGCGAGTGGTAAATGCCC,BOT,[T/C],0,diploid,other,0,CATTTTTCATGGTGTTCTGGGCTCTTCAGTAATGTTATTATCTTTAAATTGAGATAGCGTACTTATAAGAATTCCGGTGTGAATTCAGCTATGAAATAGC[A/G]CCGTGGTTTCTGTTGTGTTCATATGACCAAAGGCTAATGCAGAGAACTGAGGTCAGGCAGGTGGGGCTCAACTAATGCACAGTAACCAGGGAAAGAGATG,TOP
AP2009_00000324-0_B_F_1689933837,AP2009_00000324,ACTTCGTCAGTAACGGACCAACAGTTTGACGTTTCAATGCAAT,GAGTCGAGGTCATATCGTCAACAGTTTGACGTTTCAATGCAAC,TCCTTTACTTGGTAATGCTCAGCGGTCTTACCTGGCACGCAATTGTCTGCCTATAGTGAGTC,2322,CGGTCTTACCTGGCACGCAATT,BOT,[T/C],0,diploid,other,0,CCTGCAGACGCATGGGGTCAAACACAGTGTGGGACCCACGCTGGACAATGTGGGAACCCAGCTATCTGCTTTCTACACTGAGCATTACCAAGTAAAGGAA[G/A]TTGCATTGAAACGTCAAACTGTTGCCCTGATTTTGGTTTTTAGAGGAAGAACTGGTGGAGAAAGCTCAAGGCTTACGGTAACCTGTGAGGCCTTGGGAAC,BOT
AP2009_00000015-0_B_R_1689933232,AP2009_00000015,ACTTCGTCAGTAACGGACGCGTGGCTCACAGGACTTATAGTCGG,GAGTCGAGGTCATATCGTGCGTGGCTCACAGGACTTATAGTCGC,GCTTTAGGTGACAGTGACAGTCGTAGTCTTTGGTCACGCGGGAAGTCTGCCTATAGTGAGTC,2328,GTAGTCTTTGGTCACGCGGGAA,BOT,[G/C],0,diploid,other,0,TCTCAGAAAAGTATTTTTGTAGATGGTTTTAGAGAGGACCAACTTAACAAAACCACCAGCTCCTACCTCTGGGAAATGACTGTCACTGTCACCTAAAGCA[C/G]CGACTATAAGTCCTGTGAGCCACGGGCAGCAATAAGCAAGTTTCCAGATTTTTTCGTACTTTGGTCCACAACTGTATGCCCAGCTTGCTTCACAGTCTGA,TOP
AP2009_00000171-0_T_F_1689933533,AP2009_00000171,ACTTCGTCAGTAACGGACGCATTTACTGCATGCAACTTGCTTA,GAGTCGAGGTCATATCGTGCATTTACTGCATGCAACTTGCTTC,AGAGCTCTCATCCCAAAGAGTATTGGGAACTCACCCGGTCACAGTCTGCCTATAGTGAGTC,2342,ATTGGGAACTCACCCGGTCACA,TOP,[A/C],0,diploid,other,0,ACAAAGAGATCATTTGCACCTTGCTGCCTCTTCGACCAAATGCAGCAAGTTAAGTTATTAATGGCAATAAGCAGCAGCATTTACTGCATGCAACTTGCTT[A/C]CAGAGCTCTCATCCCAAAGAGTTTTTCCTCTGTACTGTTTAAATATAGATGAGTGGTTTTTCAAAAATGGTAGAATTATTCAGTTCTTTGTTATTGATAA,TOP
AP2009_00000355-0_T_R_1689933900,AP2009_00000355,ACTTCGTCAGTAACGGACGGGGTGACCTTTAGAGCTGTAAAGTGGA,GAGTCGAGGTCATATCGTGGGGTGACCTTTAGAGCTGTAAAGTGGG,AATGGAAAGAGCAAAATTTTGCTGGACCGTGAGATGGCTAACAGTCTGCCTATAGTGAGTC,2358,CTGGACCGTGAGATGGCTAACA,TOP,[A/G],0,diploid,other,0,TATTCTAAAGAATCATGGAATTCATAATGCATAATGGTACTGGGGCAACATGGATAGAGTGTAACATAGGGAGCGGGTGACCTTTAGAGCTGTAAAGTGG[G/A]AAATGGAAAGAGCAAAATTTTGATAAAGGTATAAATAAACAGAGACATATCTTAGCCTCAGTCATGCTGTCTGCTGATCTTGATTTAGGATAACACCTCT,BOT
AP2009_00000198-0_B_R_1689933588,AP2009_00000198,ACTTCGTCAGTAACGGACGGGTATGCTTGAGGGTTTTGTTGCTTT,GAGTCGAGGTCATATCGTGGGTATGCTTGAGGGTTTTGTTGCTTC,GCTTGTTGGAAACGTGAAATCTGAGACTTATGACAACGCGGCGTCTGCCTATAGTGAGTC,2360,CTGAGACTTATGACAACGCGGC,BOT,[T/C],0,diploid,other,0,ATCTCAACTCGCTACAGGTTCAGTTTCTCCACTGTATAAAGCAAACAGCTGCAGGAGGTGACAGTGAAGTTGTAGATGGATTTCACGTTTCCAACAAGCT[A/G]AAGCAACAAAACCCTCAAGCATACCAGATCCTGTCCTCTACTGCTGTAGACTATACGGATGTCGGGGTCGACTACTGTGATTTTGCCGTGCAGTGTAAGC,TOP
AP2009_00000011-0_B_F_1689933223,AP2009_00000011,ACTTCGTCAGTAACGGACAAACAATGCTGAGTCCTGCTTGCT,GAGTCGAGGTCATATCGTAAACAATGCTGAGTCCTGCTTGCA,TTCCCAGAGCTGTTTGTTTATGTACCGGGCATTACTCACTCCAGTCTGCCTATAGTGAGTC,2361,GTACCGGGCATTACTCACTCCA,BOT,[T/A],0,diploid,other,0,ACCTTTATCTGAAAGTCAACATGTCTGTGCTCTAAAGACTTGTTTATGCATTTCCCATTTAAGCATCATTGGATATAAATAAACAAACAGCTCTGGGAAC[A/T]GCAAGCAGGACTCAGCATTGTTTTCCCCTTCCCCAAGTTAATCGCATTCTCAATAGAATCAGGCTGTCTTTGTTAATCTCTTTTTAGTCCCCCAGCTCTT,BOT
AP2009_00000195-0_T_F_1689933581,AP2009_00000195,ACTTCGTCAGTAACGGACATGTCCCAGGCAGAAACTCACCA,GAGTCGAGGTCATATCGTATGTCCCAGGCAGAAACTCACCG,TACCCATGATGTTATAAACAGTGGGCGCGATCCTATGACCACTGAGTCTGCCTATAGTGAGTC,2369,GGCGCGATCCTATGACCACTGA,TOP,[A/G],0,diploid,other,0,ACTTTCCAATACAGATGTAGTCTCTGATTCTGCAGGCATGGATTTCTCTCCCCCTTTCAATTTTCATTTCAGTAGCTAATGTCCCAGGCAGAAACTCACC[A/G]CTACCCATGATGTTATAAACAGTGCAGGCAGGCTGGTCTGTGTAATTTTCAGCCTCACGTTCAAAGCCGTAACTTGAGTCTGAGCTGAATCCTGACAGAG,TOP
AP2009_00000024-0_T_F_1689933247,AP2009_00000024,ACTTCGTCAGTAACGGACAAAAGGAGCTCCTGGCCAAAGTA,GAGTCGAGGTCATATCGTAAAAGGAGCTCCTGGCCAAAGTC,AGTAGAAAAAGGAGACCTAAAGAGATACTCCGAGTGTTGGATGGACCGTCTGCCTATAGTGAGTC,2398,TACTCCGAGTGTTGGATGGACC,TOP,[A/C],0,diploid,other,0,AAGGGCCCAAGAAAGATAGTTAATACATCCCAACAAAGAGGAAGTCAGGCAAAAATGTCAGGAGACCTGCATGGATGAAAAAGGAGCTCCTGGCCAAAGT[A/C]AAGTAGAAAAAGGAGACCTAAAGAGAGTGGAAGCAAGGACAGGTAACCTGGGAGGGATACAGAGATATTGTCCAAGCAGACAGGGATCAGTTTAGGAAGG,TOP
AP2009_00000143-0_T_F_1689933479,AP2009_00000143,ACTTCGTCAGTAACGGACGGTCCCCACTGCTCCAGTGTCTA,GAGTCGAGGTCATATCGTGGTCCCCACTGCTCCAGTGTCTG,AGCTGAGAGGAACATAGCTGTTTCCGACCAAGGCCAACTCGATGTCTGCCTATAGTGAGTC,2402,TTCCGACCAAGGCCAACTCGAT,TOP,[A/G],0,diploid,other,0,CAGAGCTAGCCTGACTCACTTACCCCTACACAAAAGGTGCTGCCAAAACCAAACCCACTGGGACTGGTATTCCTGCAGTGTCCCCACTGCTCCAGTGTCT[A/G]AAGCTGAGAGGAACATAGCTGTCAGATGGGGAAGTAACAGCGTCTTTTGTCACATTTTCTTGTTAAGCAAACACTGATAAAATGCATATCATGTCTGCTC,TOP
AP2009_00000289-0_B_F_1689933767,AP2009_00000289,ACTTCGTCAGTAACGGACATTACCCGGGCAGGCCGT,GAGTCGAGGTCATATCGTATTACCCGGGCAGGCCGC,TTTCAAGGAGTGCTGTTAGAATACCCTCGTTTGTGGGCTACACAGTCTGCCTATAGTGAGTC,2406,ACCCTCGTTTGTGGGCTACACA,BOT,[T/C],0,diploid,other,0,CTGCCGTGACCTCTGCAGGAGCCAGCGATGCAGCAGTAATGCCTCAGTGGCAGCAGCTGTACTGTAGATGTCACTGAATTCTAACAGCACTCCTTGAAAC[G/A]CGGCCTGCCCGGGTAATCCTGGCAGTAATCTAGCATTAGATTAAATGCATTGTTGTCAGATGAGAAGTATTACGGGCCTCTAAATATACAGCTGGATACG,BOT
AP2009_00000260-0_T_R_1689933710,AP2009_00000260,ACTTCGTCAGTAACGGACGTGCCATCATTATACCATTCAAAAA,GAGTCGAGGTCATATCGTGTGCCATCATTATACCATTCAAAAC,TGACTTAAATGGTGCTACTGTATTGAAGCCGTTGATCCACAGGTTGGTCTGCCTATAGTGAGTC,2420,GAAGCCGTTGATCCACAGGTTG,TOP,[A/C],0,diploid,other,0,TCTCTCCCCCTCAGTTATCCAGCTGTATGCTTAATGCTTCAAGCTGACAATGACAGGAATTGTAATATTTCGAACTCTGCCATCATTATACCATTCAAAA[C/A]CTGACTTAAATGGTGCTACTGTATTTCTTGCTGAGTTAGGTCCTTTTGAAAGAGCTCGGGTACTGCTCTTTTGAATGCCAAATCAATATCAATAACCTGT,BOT
AP2009_00000257-0_T_R_1689933704,AP2009_00000257,ACTTCGTCAGTAACGGACTTGCCCACAGTTTAATCCCAAAAA,GAGTCGAGGTCATATCGTTTGCCCACAGTTTAATCCCAAAAG,TGAGATTAAGCTGGACACTGCGCTATGTGCTAGTATCCGGGCAGTCTGCCTATAGTGAGTC,2442,GCTATGTGCTAGTATCCGGGCA,TOP,[A/G],0,diploid,other,0,TTTGCTCAGCGTGGACAGGAAGCCCTGCACGTTGCAGTTCTGCCCATTTAGCAGGGTTGCACAGTTCTGAATTGCTGTTGCCCACAGTTTAATCCCAAAA[G/A]CTGAGATTAAGCTGGACACTGCAGAGTAAATGTGTGGATAACTGACAGTGCCAGGAAGGCAGACAGGGATGGATGCTGGCCTGTACTGGCTCAGTCTCCC,BOT
AP2009_00000331-0_B_R_1689933852,AP2009_00000331,ACTTCGTCAGTAACGGACGGTTTGCTTGCCTTTGTCCCCTT,GAGTCGAGGTCATATCGTGGTTTGCTTGCCTTTGTCCCCTC,TCTCCCAAATCATTGTAAAATTAGCGTTTATAGAGGTTGACCGGCGTCTGCCTATAGTGAGTC,2461,GCGTTTATAGAGGTTGACCGGC,BOT,[T/C],0,diploid,other,0,ACACTGATTTGTTTCTCATCTCCTATGCACCAGCTTCAGTCCACTGAATAGCTACAGAATTCACTGGCACTATTCCTAATTTTACAATGATTTGGGAGAA[A/G]AGGGGACAAAGGCAAGCAAACAATGCTAATTGCCTTCAGTGTTTTGTTTATCTGGTTTTTGTTCAGCTAAACAAAGAGGACGTTCAGGTCCAAGCTGACT,TOP
AP2009_00000049-0_B_F_1689933297,AP2009_00000049,ACTTCGTCAGTAACGGACGAGGATGGAGTTTGGCAAAAGTCT,GAGTCGAGGTCATATCGTGAGGATGGAGTTTGGCAAAAGTCA,TTCCTGAGTTGTACAGGGTCGAAGGCTGCCGATGTGACTTGTGTCTGCCTATAGTGAGTC,2485,GAAGGCTGCCGATGTGACTTGT,BOT,[T/A],0,diploid,other,0,CTGAAATATATCTTTATATCAGGTCTTTATATCAGGTCAGTAAGCTGAATGTCCTGAACCTTGTGCCTCACAGATTCACGACCCTGTACAACTCAGGAAC[A/T]GACTTTTGCCAAACTCCATCCTCTATCAAAGTATGAGTCAGTAACATGGAGAAGCTCTATTCTTGCTGTCAGTGAACAGCTGAAGACACTCAAGAAACTT,BOT
AP2009_00000283-0_T_F_1689933755,AP2009_00000283,ACTTCGTCAGTAACGGACGGGACTGGGCACAAGCAAATCATA,GAGTCGAGGTCATATCGTGGGACTGGGCACAAGCAAATCATG,ATGATACAAATTAGTCTGTCAAGAGAACCGACGCATTCCAGTGGTAGGTCTGCCTATAGTGAGTC,2501,AACCGACGCATTCCAGTGGTAG,TOP,[A/G],0,diploid,other,0,TCAGAGCAGGAAATGGTGCCTATAGTTACTGAAGCATGCCTGGTATTTTAGCATGGACTCAAGCTACCAAGTTTGGATGGACTGGGCACAAGCAAATCAT[A/G]CATGATACAAATTAGTCTGTCAAGAGACAACACAAGCCAACTCTTCCCAAATACATGAATGCTCTAATTCAAAATTGCAGCTGGGCTAATAGTCATTGGG,TOP
AP2009_00000031-0_T_F_1689933261,AP2009_00000031,ACTTCGTCAGTAACGGACGCTATTGCTTAGCTTACCTTGCAGCA,GAGTCGAGGTCATATCGTGCTATTGCTTAGCTTACCTTGCAGCG,AGTATACTGAGGCCTCATTCATTAGTTGCAGGGCTTTCGAGATGCGTCTGCCTATAGTGAGTC,2632,AGTTGCAGGGCTTTCGAGATGC,TOP,[A/G],0,diploid,other,0,ATTTTCTCACAACCCTGCCACTACCTTTTTGCCGTAATTACTATCAAATGAAAGTTTCCGTTTGTTCTGGGGTCAGCTATTGCTTAGCTTACCTTGCAGC[A/G]GAGTATACTGAGGCCTCATTCATTCACTTTATAACTTATATATTACTAACCAGTTGGAAAATGATGACAGATTTGCATCCTGTTCTGCTCCGTTTAGGAG,TOP
AP2009_00000139-0_B_F_1689933471,AP2009_00000139,ACTTCGTCAGTAACGGACGGAAAAGAGCATGAAAGTCATTGATAAAT,GAGTCGAGGTCATATCGTGGAAAAGAGCATGAAAGTCATTGATAAAG,CTGAGAAAATTAGATTCATCCTGTGGATCTCTCATGGACGCAGTTGGTCTGCCTATAGTGAGTC,2651,GGATCTCTCATGGACGCAGTTG,BOT,[T/G],0,diploid,other,0,TCCTCGTGTTTCAGAGCTATCACTTCTCAGCCTCTCTGTTTTCCTATTCAGTAACCAATCCAGTTTTCTTTTTTTACAGGATGAATCTAATTTTCTCAGT[C/A]TTTATCAATGACTTTCATGCTCTTTTCCTAGCTTTGATTTTATCAGTCCGTTTCTTTAGGTTTGACTGATGGCTGCTTTTAGTATTGTCATTGTCATTGT,BOT
AP2009_00000165-0_B_F_1689933521,AP2009_00000165,ACTTCGTCAGTAACGGACGCATCCATTCTTGTTTGATCTACGCT,GAGTCGAGGTCATATCGTGCATCCATTCTTGTTTGATCTACGCG,ATAAAGAGGTCAAGTGGGAAGAAGGGCGCTTGCAGGTATGTCATGTCTGCCTATAGTGAGTC,2729,AGGGCGCTTGCAGGTATGTCAT,BOT,[T/G],0,diploid,other,0,GTAATACGCAACTTCAGCTGGAAGTGGGTTACTTGGAGTTATTTTTGAGCTATGGCAAACAGGTGCTGAGGCCATCCTCTTCCCACTTGACCTCTTTATG[C/A]GCGTAGATCAAACAAGAATGGATGCTCTACTTTCTGAGGCGTTGGCATGGAGAGTCTTAAGCTGTTTTTTATCTCCTTCCCCCCCAGTTTCACTGAAGGA,BOT
AP2009_00000291-0_B_F_1689933771,AP2009_00000291,ACTTCGTCAGTAACGGACGGAGCTGTGAGGAAGAAAAGGTTGAAT,GAGTCGAGGTCATATCGTGGAGCTGTGAGGAAGAAAAGGTTGAAC,GTTATGGCTGAAAACACTTAGTATGCGGTGCGTCATAGCTCAATTCGTCTGCCTATAGTGAGTC,2733,GCGGTGCGTCATAGCTCAATTC,BOT,[T/C],0,diploid,other,0,CTGATACAACTCAGGTGGTGGATTGATTTTCCTTCTATTTCTGGCCAATAAACATCTTTTTGTTTTCCTGTTTTTATACTAAGTGTTTTCAGCCATAACT[G/A]TTCAACCTTTTCTTCCTCACAGCTCAAACTCTTGTCCAAGTTGTTATCTCATCATGTCTCGATTAATGCAACATCCTTTTCTCTTGGCTTTGATGAACAC,BOT
AP2009_00000206-0_T_F_1689933603,AP2009_00000206,ACTTCGTCAGTAACGGACGAGTGCTTTGTGTGGAAGCGGCA,GAGTCGAGGTCATATCGTGAGTGCTTTGTGTGGAAGCGGCG,TGAAATTTGCCTCAAGTCTTCGCACCGATTGGACTGATTTCCCGTCTGCCTATAGTGAGTC,2738,GCACCGATTGGACTGATTTCCC,TOP,[A/G],0,diploid,other,0,AATCTGCAAGTGAACTTTATTATCCAGGCTGAGCTGTGCAGAGCAGAGGCAGGGCTCAGCACGCCGTGCTGACTTGTACAGTGCTTTGTGTGGAAGCGGC[A/G]ATGAAATTTGCCTCAAGTCTTCCAGGTACAGAATGGGGGCTCGGACACCTCTGGAGCTACAGGCGCTGATAGAGTTGTAAAGACGTCAGCGTTGCCAATT,TOP
AP2009_00000303-0_B_F_1689933795,AP2009_00000303,ACTTCGTCAGTAACGGACTCGGGACACAGGCAGAATAAACT,GAGTCGAGGTCATATCGTTCGGGACACAGGCAGAATAAACC,GAGTTCACAGCCAAAAACCCTCCACGGACACATTGGCTGACGTCTGCCTATAGTGAGTC,2753,CTCCACGGACACATTGGCTGAC,BOT,[T/C],0,diploid,other,0,ATCCAGCTTTCTTCCTGCTGTGGCAGAGCTCTGCTCTCATTACTCATCCAGTTTTTATCTTTTATGGCAATGAATTTAGGGGTTTTTGGCTGTGAACTCC[G/A]GTTTATTCTGCCTGTGTCCCGATTAGCTCACATTTGCTTTTCCTTCACTTCCTGTAAGTAACATCTTTTTCTACAAAAACCTCATGCAATTATCTTCTAG,BOT
AP2009_00000164-0_B_F_1689933519,AP2009_00000164,ACTTCGTCAGTAACGGACTCAGCTTGTCAGAAGGGCTTCCT,GAGTCGAGGTCATATCGTTCAGCTTGTCAGAAGGGCTTCCC,TGATCTTATAGAAGAACTGGAGGACAAGTTCGCCAGGTCAGTGGAGTCTGCCTATAGTGAGTC,2776,ACAAGTTCGCCAGGTCAGTGGA,BOT,[T/C],0,diploid,other,0,ACACCAGCTCTGGAAATGCAGAGGAGGCAGCAGTCCTGGAGTCTCGAATCCTTTATCCCAAGAGAACTCAACAGTGCCTCCAGTTCTTCTATAAGATCAC[G/A]GGAAGCCCTTCTGACAAGCTGATCATCTGGCTTAAGGAAGATGATGGGACTGGAGATGTTCGCACAATGAGGAAAATTCAAACCTTTCAGGGTAATTCTA,BOT
AP2009_00000051-0_B_F_1689933301,AP2009_00000051,ACTTCGTCAGTAACGGACGTTCAGTGCCCAACCACCACCT,GAGTCGAGGTCATATCGTGTTCAGTGCCCAACCACCACCC,GGTGAAGAACCTTTTCCTAATATCCGGCTTTGAGGCAACTCGACTGTCTGCCTATAGTGAGTC,2789,CCGGCTTTGAGGCAACTCGACT,BOT,[T/C],0,diploid,other,0,TGAGCTCTGCTCTCTGGGGACAGTGACAGGACCCAAGGGGACGGCATGGAGCTAGGACAGGGGACAGTCAGATCCAATATTAGGAAAAGGTTCTTCACCA[G/A]GGTGGTGGTTGGGCACTGAAACTGGCTCCCTGGGGAAGCAGTCATGACCCCAAGCTTGTCCGTGTTCAATAAGCATTTGGACAATGTTCTCGGATATTTG,BOT
AP2009_00000004-0_B_F_1689933209,AP2009_00000004,ACTTCGTCAGTAACGGACGCTCATCAGGTCCCATGGACTGAT,GAGTCGAGGTCATATCGTGCTCATCAGGTCCCATGGACTGAC,CATCTTCAGGTTCTTTAGCTTCTGTGCCGTAAGATACAGCCTTCCGTCTGCCTATAGTGAGTC,2794,GTGCCGTAAGATACAGCCTTCC,BOT,[T/C],0,diploid,other,0,CAGTCCAAGCCCCAGAAGAAAAGCAGGGAGTGGGAGAATGAAGAACTTCCCACTGTAGGAGAAGATCTTGTTTGAGAGAAGCTAAAGAACCTGAAGATGC[G/A]TCAGTCCATGGGACCTGATGAGATGCATCTTCAAGTCCTGAGGGAGATGGCAGATGAAGTTGCTAAGCCACTGTCCATCATATTTGAGAAGCTGTAGTAG,BOT
AP2009_00000103-0_B_F_1689933403,AP2009_00000103,ACTTCGTCAGTAACGGACCCCAAAATAAAGCTGACTGTGTGACT,GAGTCGAGGTCATATCGTCCCAAAATAAAGCTGACTGTGTGACC,TAAATTGTATCATTCATGATGCAGACATGGGCTGCTCCGTAAACTGTCTGCCTATAGTGAGTC,2807,GACATGGGCTGCTCCGTAAACT,BOT,[T/C],0,diploid,other,0,GTGTGCATGAGACACTTTCTCCTCTTCAAATTCTTCTTTTTAATCTTTGTTATAAGAACTACATTATAAAGTAGCCTGCATCATGAATGATACAATTTAA[G/A]GTCACACAGTCAGCTTTATTTTGGGTATCTTCTAACTTGAAGCAATGAGAGCCTAAAATAAGGGCAATGAGCTGTATTTAAGTACCTGAGATTAGGCACA,BOT
AP2009_00000279-0_B_F_1689933747,AP2009_00000279,ACTTCGTCAGTAACGGACGCAGCCTGCTCTGCAGACAACTCT,GAGTCGAGGTCATATCGTGCAGCCTGCTCTGCAGACAACTCC,TGCTGATACAGACTGAGAGCATAGCTTCGTAGCAAGTGAGGACCGTCTGCCTATAGTGAGTC,2808,AGCTTCGTAGCAAGTGAGGACC,BOT,[T/C],0,diploid,other,0,ACATCCCCAATTATATGATTAGCACTTCAGAGTTGAGTTAAGCTAGACAAAAAACAGTCAATCAGGATGCTTTCTGCATGCTCTCAGTCTGTATCAGCAC[G/A]GAGTTGTCTGCAGAGCAGGCTGAGATCATGGGCTTTCCGGCCAAAGAGCTGAAAACCAGCAGTGATTCTGAGCAAGTGTTAAGCCATTGTGTTGTCCAAG,BOT
AP2009_00000213-0_T_F_1689933617,AP2009_00000213,ACTTCGTCAGTAACGGACGCAAGTCAACGGTGGGAAACTATACATA,GAGTCGAGGTCATATCGTGCAAGTCAACGGTGGGAAACTATACATC,GTACACGACAGCTTTCAAGTGTACAATGGTCTTCATGCGCCCTCGTCTGCCTATAGTGAGTC,2828,ACAATGGTCTTCATGCGCCCTC,TOP,[A/C],0,diploid,other,0,CCAATAGCTTTCCTACAAGAGACACATCAGGTGCTTTCTTCAAAGAAAGATTGATTTAAGGTGCTGGCAAGCACCAAGTCAACGGTGGGAAACTATACAT[A/C]AGTACACGACAGCTTTCAAGTGTGCAGCTTCCCCAGGAACCAATGCTGTGGTTACTGTTATGAGCCTCCTGCCAGCTGTCACTCAGGACCAGCCACTACA,TOP
AP2009_00000234-0_B_F_1689933659,AP2009_00000234,ACTTCGTCAGTAACGGACGAAAAGAAAGGACTGCTGCATTGTCT,GAGTCGAGGTCATATCGTGAAAAGAAAGGACTGCTGCATTGTCA,AGCTCATTTATGGCAGGTAACGAACGTCCAGGGTCCTATGCTAGTCTGCCTATAGTGAGTC,2831,GAACGTCCAGGGTCCTATGCTA,BOT,[T/A],0,diploid,other,0,TTAACCCTGCAGAATGACAAGTGCCATTGCAAAAGGTTTTATAATTGATTGTTTCCTTACTTCCCTTCCAAATTTTGTGTTACCTGCCATAAATGAGCTA[A/T]GACAATGCAGCAGTCCTTTCTTTTAATACCCTACTTTGCAACTGAACAAGCTAAAATAATACCCTAGGAGCAAGAAGCCTCCTTAGCAGGAAAGAGAGTG,BOT
AP2009_00000272-0_B_R_1689933734,AP2009_00000272,ACTTCGTCAGTAACGGACGTGGTGACTGCAGCCATAATCCAT,GAGTCGAGGTCATATCGTGTGGTGACTGCAGCCATAATCCAC,CTTTAGTGTCAGAGGTAACGAAAATCGCTCACCACTTGGAGTCGCGTCTGCCTATAGTGAGTC,2833,ATCGCTCACCACTTGGAGTCGC,BOT,[T/C],0,diploid,other,0,GGGAATATTCCAGCCTTGCTACAGATGTTGATCCAGAAATTATTTTGACAAGGCTACACAGCTTGCTGAAGAAGACTTTCGTTACCTCTGACACTAAAGC[A/G]TGGATTATGGCTGCAGTCACCAAGATAGCATCACACACCTCCTGCTCTAAAACGATTGACAAACTAATCAAAGAGTTCAGTAGCTCTCTAGATACTTGCA,TOP
AP2009_00000377-0_T_F_1689933947,AP2009_00000377,ACTTCGTCAGTAACGGACGCCTGCACCAAAAACAAACGGAAA,GAGTCGAGGTCATATCGTGCCTGCACCAAAAACAAACGGAAC,GATTGGCAAAGAAATGACAAAAGTAGCGGAGGGCTGATTCTCAGTCTGCCTATAGTGAGTC,2861,AGTAGCGGAGGGCTGATTCTCA,TOP,[A/C],0,diploid,other,0,CGAGAATCTGACGAGTGTATTTCCGGGTTACATTTTCCGTGAGAGCACCATACGCCTTCAGCTGGTCTTTCACTGACCCCTGCACCAAAAACAAACGGAA[A/C]AGATTGGCAAAGAAATGACAAACCACAAATCTTGCAGTCTCCATTCAATTCCCAGAGCTGTGACTGTGTTATATACCCAACCAGCACAAGTAATGAATTC,TOP
AP2009_00000152-0_T_R_1689933498,AP2009_00000152,ACTTCGTCAGTAACGGACGTCTGGAGGAATGACAGGCATCCA,GAGTCGAGGTCATATCGTGTCTGGAGGAATGACAGGCATCCG,CGTAGAAGACTGAATCCAGAAAGATTTCGTCGGTGGAAGCCAGAGTCTGCCTATAGTGAGTC,2862,GATTTCGTCGGTGGAAGCCAGA,TOP,[A/G],0,diploid,other,0,TAAATGCAGGAATGTGGCAGCTCACACAGTTGTCCTAAATAGGTCAATGAGCATTACTGGGCTGGCAGTTCAGATGCTTCTGGAGGAATGACAGGCATCC[G/A]TCGTAGAAGACTGAATCCAGAAAAGCAGAGGTGTAAATGCAAGCTCAGTTCTTCAACATGGTGCTGCAGTTAGCTTTCTGCATTTCCACAATTTGCTTCC,BOT
AP2009_00000197-0_T_F_1689933585,AP2009_00000197,ACTTCGTCAGTAACGGACTTTCACTGGCAAATTGATAGTAGCTTA,GAGTCGAGGTCATATCGTTTTCACTGGCAAATTGATAGTAGCTTG,AACATATCACTGGGAATTATTTGTTCGTCTTTCGGAGGCAAGCATGGTCTGCCTATAGTGAGTC,2879,TCGTCTTTCGGAGGCAAGCATG,TOP,[A/G],0,diploid,other,0,GCAAAATGGGGCTCCAGCCAAGCCATTTGTTTGGATTTGGCTCAGATATGTTTACGCCCCGCTGAACCAACTGATTTCACTGGCAAATTGATAGTAGCTT[A/G]AAACATATCACTGGGAATTATTTGTTGCACAAAGCCGAGCGCAGTTGGCCGAGTTCACAATAGGTGTAATAAAGCTAAGGAAAATCTATCATGTTTTTCA,TOP
AP2009_00000059-0_B_R_1689933318,AP2009_00000059,ACTTCGTCAGTAACGGACGGGATGCCTCCTAACAGCAGCTACT,GAGTCGAGGTCATATCGTGGGATGCCTCCTAACAGCAGCTACC,GCCTACTAGATTCCTCCTCCTGGGTAGGCTCCATGTAAACGCTGTCTGCCTATAGTGAGTC,2892,GGGTAGGCTCCATGTAAACGCT,BOT,[T/C],0,diploid,other,0,CTGCTGAAGAACAAGCAAGAGGTGCTGCTCAGACTCCTCAGGTTTCCAGTGCAGCCCCGTCCTTGGGAATAACTTTAGAGGAGGAGGAATCTAGTAGGCC[A/G]GTAGCTGCTGTTAGGAGGCATCCAACGATTACACTAGATCTTCAGGTGAGAAGAATTCGGCCTGGAGAAAACCGAGATCGGGACAGTATTGCTAGCAGGA,TOP
AP2009_00000046-0_T_R_1689933292,AP2009_00000046,ACTTCGTCAGTAACGGACCTCCCACAGGTCAGGGCAAACA,GAGTCGAGGTCATATCGTCTCCCACAGGTCAGGGCAAACG,TCTTTCCAGAGGTAAAAGTGAAGGAGCCGCTGTCATATCTGCACGGTCTGCCTATAGTGAGTC,2898,GAGCCGCTGTCATATCTGCACG,TOP,[A/G],0,diploid,other,0,GATTAGGCTTTGCATAAAGAGAAGTTTAAAGTTCTACCTTGTACCACTTGAGCTCCAGACTGGTTATATTCGATGTAAACTCCCACAGGTCAGGGCAAAC[G/A]ATCTTTCCAGAGGTAAAAGTGAAGAGGACCTGCATATAAGCGATGTCTCGAGCAGCTGTCTTCTCCACAACGGTGAGGTGGATGGACACCTCGGCACAGT,BOT
AP2009_00000340-0_B_F_1689933869,AP2009_00000340,ACTTCGTCAGTAACGGACGGGGAATGCTACGGGACCAAAAT,GAGTCGAGGTCATATCGTGGGGAATGCTACGGGACCAAAAC,AAGATCTTAGTCGCAGCAGAAGCAAGTGAGTTTATCGGTCCCCGTCTGCCTATAGTGAGTC,2901,GCAAGTGAGTTTATCGGTCCCC,BOT,[T/C],0,diploid,other,0,CACCAGCTGCAGCCAGGGAGCACATACCTTTCAAGACATCCTCTTTGGATAGAAAGCTAAGGAGAATCTCAATTCGCTTTCTGCTGCGACTAAGATCTTC[G/A]TTTTGGTCCCGTAGCATTCCCACTGCACTTTGTACACAGCTCCTCAGCAGTACAGTGGTGTCCAGGACTCCATCCTTCCCAGAAGCAGTGTGAAAAAAGT,BOT
AP2009_00000360-0_T_F_1689933909,AP2009_00000360,ACTTCGTCAGTAACGGACCTCGGTGCTTGGCACATCTCA,GAGTCGAGGTCATATCGTCTCGGTGCTTGGCACATCTCG,GTGATTATACTGCATTGGTGACTTGCTGGTGCCACTACGGAAACCGTCTGCCTATAGTGAGTC,2906,TGCTGGTGCCACTACGGAAACC,TOP,[A/G],0,diploid,other,0,GCAAGAGGATTTATACCGGGGCCTTGGGCAGGCGTAGCACACACTTAAGGTTGCGTTGTCAATTCAAGAGTGATTGACAGCTCGGTGCTTGGCACATCTC[A/G]GGTGATTATACTGCATTGGTGACTCACTGATCATTTCACAACGATGTTTATGTCTACAGGGTAACATCCAACACGTCCACAGTTCACGCCGAGCTCCAAA,TOP
AP2009_00000345-0_T_F_1689933879,AP2009_00000345,ACTTCGTCAGTAACGGACGGAACACAATGAAAAAAAGGAGGGAGA,GAGTCGAGGTCATATCGTGGAACACAATGAAAAAAAGGAGGGAGG,GTCGTAAATACAGCGATCTCTAAGTCTCCAACCTGATACGGTGTGGTCTGCCTATAGTGAGTC,2913,GTCTCCAACCTGATACGGTGTG,TOP,[A/G],0,diploid,other,0,AGTCACCACATCACAAGACTATTTTAGCTAAAAATGTCACTTGGAAATCAAACAGGGCCACATGGAAATTGGTCTGAACACAATGAAAAAAAGGAGGGAG[A/G]AGTCGTAAATACAGCGATCTCTAAGTCACACGTTTCCAAGGAGCTACCTCCTTCATATACGTGCTAACATTGGAGTGCTTAGTACCAGACGGTCTATTTG,TOP
AP2009_00000300-0_B_F_1689933789,AP2009_00000300,ACTTCGTCAGTAACGGACGAATTCTGTTTCTTGGGAAAGTTCAGG,GAGTCGAGGTCATATCGTGAATTCTGTTTCTTGGGAAAGTTCAGC,GAAATATCTGCTCAACCCTAACGCTAAGTGTTAGGTTGGACGCCGTCTGCCTATAGTGAGTC,2915,GCTAAGTGTTAGGTTGGACGCC,BOT,[G/C],0,diploid,other,0,AAGCGGCTTTGGGAGTCACTTATTCTAAAAATTGCCAGAAGCTGGAATAACTCGATGGAATATTAGGGCAGTTTCAGGTTAGGGTTGAGCAGATATTTCA[C/G]CTGAACTTTCCCAAGAAACAGAATTCCACGTTACCTTAAAAAATTCCAGCTGGTGCACTCTCCTTACTACCCTTAATAGCAGGATGATCTAAAATCCTAG,BOT
AP2009_00000074-0_B_R_1689933348,AP2009_00000074,ACTTCGTCAGTAACGGACGTCTGTGAAATTATGGCATGACTGTT,GAGTCGAGGTCATATCGTGTCTGTGAAATTATGGCATGACTGTC,TTACAAGCTCATGTAGTTCGTGGGGTGTGTCCTACAAGACCGTAGTCTGCCTATAGTGAGTC,2927,GGGTGTGTCCTACAAGACCGTA,BOT,[T/C],0,diploid,other,0,AGGGAGGAAGGTTACTCAAAACCTCAGGGGAAAAAAGGTAAATGCTGTCCCTTTTGACAAGAGCAATAATTTTAACTCACGAACTACATGAGCTTGTAAT[A/G]ACAGTCATGCCATAATTTCACAGACTAATCTTTGTGCTATAAACTTTGCAAGCACAAAGCATGCTTTGAGGACAAAAATCAAAAACTGAACTATGGCACT,TOP
AP2009_00000106-0_B_R_1689933410,AP2009_00000106,ACTTCGTCAGTAACGGACGAGTGTTCTTCAGAGCCAGGTTGCT,GAGTCGAGGTCATATCGTGAGTGTTCTTCAGAGCCAGGTTGCA,GATGCTGGAAGCTACAGTGAACAGCACTTGTCAGCCTAGCGTTGTCTGCCTATAGTGAGTC,2932,CAGCACTTGTCAGCCTAGCGTT,BOT,[T/A],0,diploid,other,0,CCAAGAGAAGAGAGCGAGCAGAGCACGCTCTCAACAAGTCTGGGAAAGCTTCATCCAAACAAAAGCCCAGTTTTTGTCTTCACTGTAGCTTCCAGCATCT[A/T]GCAACCTGGCTCTGAAGAACACTGTGAACCAAGGCAGAGTTGACCCAGCCTTTGCAATCAGCACCACTAATTAAGTTTAGCCCACTGACAGCTAGCCTGC,TOP
AP2009_00000096-0_T_F_1689933389,AP2009_00000096,ACTTCGTCAGTAACGGACGTGCACTTGAAACTGAGCTGTGTGAA,GAGTCGAGGTCATATCGTGTGCACTTGAAACTGAGCTGTGTGAG,ATGCTAATAAACCATACATAGGAGTGCAACGCTTTGAATGGGCTCTCGTCTGCCTATAGTGAGTC,2934,GCAACGCTTTGAATGGGCTCTC,TOP,[A/G],0,diploid,other,0,TGATACGTTTTTGTTCTATGCGAACATCCTCTGTAATCTTCTTGAGCAGGCTTTAGGGAATACACAACTTTGCCTTTGCACTTGAAACTGAGCTGTGTGA[A/G]TATGCTAATAAACCATACATAGGAGTTTGGGAATCCCATTTGTACAGTGCAGACCATTCTGCTGCATTTCCGATGGGCACATTCTTGGTCATGTGGGCAA,TOP
AP2009_00000343-0_B_F_1689933875,AP2009_00000343,ACTTCGTCAGTAACGGACGCTCCTTCAGCAGGTGAGCTGGT,GAGTCGAGGTCATATCGTGCTCCTTCAGCAGGTGAGCTGGG,TATGATTAACAGCGCTGTGCACCGCTCTGCATAATAGGGCTCGTCTGCCTATAGTGAGTC,2954,ACCGCTCTGCATAATAGGGCTC,BOT,[T/G],0,diploid,other,0,AATACGGCAAGGACCTACCCCAGATCTCCATTATCTTCATCTTCGTGAACGAAGCACTGTCGGTTATCCTGCGATCGGTGCACAGCGCTGTTAATCATAC[C/A]CCAGCTCACCTGCTGAAGGAGATTATCCTTGTGGATGACAACAGTGATGAAGGTAAGTAGTGCTGGGATCTTGGGTCTCCAAAACCTTCAGGAGGGTGTT,BOT
AP2009_00000184-0_B_F_1689933559,AP2009_00000184,ACTTCGTCAGTAACGGACAATCATAGAGCAGGATCACAAGGCT,GAGTCGAGGTCATATCGTAATCATAGAGCAGGATCACAAGGCC,CTCACTTCTTCTGAACTTGACGAGCGGTGATAGGGCAGCTCATTGTCTGCCTATAGTGAGTC,2960,AGCGGTGATAGGGCAGCTCATT,BOT,[T/C],0,diploid,other,0,GAAATTGGAGCCTCTGAGCTGGCAAAAAAATGTAAAGGTTTGAAAGAGTGGGATCCAGTGGAGTTGCTGAAATAAAGCGTCAAGTTCAGAAGAAGTGAGC[G/A]GCCTTGTGATCCTGCTCTATGATTTTCTTTCCTCGAGCTGTCTCTCACCTTAGGCTCACAACTTCAGCTAATGCTGAAAAACATTAGCAGGTGAACTCAT,BOT
AP2009_00000330-0_T_R_1689933850,AP2009_00000330,ACTTCGTCAGTAACGGACGAACAGGCTCAAAGGAGGATGGTA,GAGTCGAGGTCATATCGTGAACAGGCTCAAAGGAGGATGGTG,AAACTTTAAAGAGCAAAATGCATACTCGTATGCTTGCATGGAGCCGTCTGCCTATAGTGAGTC,2962,ACTCGTATGCTTGCATGGAGCC,TOP,[A/G],0,diploid,other,0,AATTTAGGCCAACTAATGGGAATAAAAGAGCAAAGTCTGTTAGGCTGAGAAGTTGTCTCCGAAGCTATTAGCCTGGGGAACAGGCTCAAAGGAGGATGGT[G/A]CAAACTTTAAAGAGCAAAATGCATGATTTAGGGAGACAGTCTCTGAAGACAGTTGGTGAAAAATGTATGGCTTTGAGTCATTTTAAGCTAGACTGAAGTG,BOT
AP2009_00000145-0_T_F_1689933483,AP2009_00000145,ACTTCGTCAGTAACGGACGAAACCTTCTTAAAGCGTGGCTAACA,GAGTCGAGGTCATATCGTGAAACCTTCTTAAAGCGTGGCTAACG,TAAAGCTCAAGCTATTTTCTCATCCGTAGTGATGCAGATGCGCTGTGTCTGCCTATAGTGAGTC,2966,CGTAGTGATGCAGATGCGCTGT,TOP,[A/G],0,diploid,other,0,ATACGGGTAAGCCTAAGAGCATTCATTGATCTTAAAGTCCATATGTCTTGGCTACATATAGCACACAACTATTTAGAAACCTTCTTAAAGCGTGGCTAAC[A/G]TTAAAGCTCAAGCTATTTTCTCATCATTTGTTTCATCCTTCAGGCCATCATCGTGTGTTCAGCTTTGCTAAGATGCCTTTAGTGAAAAATCAATCTGGTC,TOP
AP2009_00000264-0_B_F_1689933717,AP2009_00000264,ACTTCGTCAGTAACGGACCAGATGGCACGAGTTGAACTGTTT,GAGTCGAGGTCATATCGTCAGATGGCACGAGTTGAACTGTTC,TCTTCTTTACCAACCTGCTTCGTCTCTTCAAGGCACGACTCGTGTCTGCCTATAGTGAGTC,2983,GTCTCTTCAAGGCACGACTCGT,BOT,[T/C],0,diploid,other,0,GTGGCTGCAGTATTGCACCCAAAATATACTCCATGTTGATTTCCTTTACTCCCTCAGGGAGCTGGAATGTGAATGCCCGAAGCAGGTTGGTAAAGAAGAT[G/A]AACAGTTCAACTCGTGCCATCTGTTCCCCCAAACATACACGGTGTCCTGCAGGAAAAGGGGAAAAGAAGTTAGCTGTGTAAAGCTAAGTTGTGAAAAAGA,BOT
AP2009_00000151-0_T_R_1689933496,AP2009_00000151,ACTTCGTCAGTAACGGACAATGTTCTTACGGGAATACCTGACCA,GAGTCGAGGTCATATCGTAATGTTCTTACGGGAATACCTGACCG,ATTCCCTCAGAGCTAAAATACCTGGGAGCATGGACTCTATACGGCGTCTGCCTATAGTGAGTC,2994,GGGAGCATGGACTCTATACGGC,TOP,[A/G],0,diploid,other,0,AAGTGCAGTGACAGTGAAAGGACAGATGTCAAAGGAAACATTTCTCAGGGTTCAGGACCTGAACAGATGTTTGGAAATGTTCTTACGGGAATACCTGACC[G/A]AATTCCCTCAGAGCTAAAATACCTGTCTCCAGTAACAGTTGAGCAACTGCCTCCTGGATGCAAGATGAGAAATAAGGATCAAGCATGGTTGCAGCTCCAG,BOT
AP2009_00000154-0_B_F_1689933501,AP2009_00000154,ACTTCGTCAGTAACGGACGCTGTGAAGCTGGAACACAAGTCTT,GAGTCGAGGTCATATCGTGCTGTGAAGCTGGAACACAAGTCTC,TAAGAAACAGCTGAAGGAACTGAGGGAAGGTCTATTTCCGCTCGGTCTGCCTATAGTGAGTC,2995,AGGGAAGGTCTATTTCCGCTCG,BOT,[T/C],0,diploid,other,0,CCACAAATTCCTTTCAGGTAGTTGGAGAGAGCAATAAGGTCTCCCCTGAGCCTTCTCTTCTCCAGACTAAACAACCCCAGTTCCTTCAGCTGTTTCTTAT[G/A]AGACTTGTGTTCCAGCTTCACAGCCTTTCTCTGGAAATGGCTATGGCCTTGATGTCTTTCTTGTAGTCAGGGGCTCAAAACTGAATACAGTACTCGAGGT,BOT
AP2009_00000249-0_B_F_1689933687,AP2009_00000249,ACTTCGTCAGTAACGGACCTCCGTCTGGCTAATTCAGCAGT,GAGTCGAGGTCATATCGTCTCCGTCTGGCTAATTCAGCAGC,CTTGGATAACAGCAATACTTTCCGTCGGTACTCTGAACAGGGGTTGTCTGCCTATAGTGAGTC,2999,GTCGGTACTCTGAACAGGGGTT,BOT,[T/C],0,diploid,other,0,TGATGAAACAAGAGGCAGAGCTATCACCAGAAAGGCTCTGGATAGCAGAGTAAAATTAGCATCACAAGAAGAGAAGGGAAAGTATTGCTGTTATCCAAGC[G/A]CTGCTGAATTAGCCAGACGGAGCTAAAAATAGTTGGGAAATGTCTGTATTATAGGAGAAAGAGTATGACTTCACATTACTTAAGCTGAAATGGTATTTTG,BOT
AP2009_00000233-0_B_R_1689933658,AP2009_00000233,ACTTCGTCAGTAACGGACTCCCAGAGCTTCCAACTTCATCAG,GAGTCGAGGTCATATCGTTCCCAGAGCTTCCAACTTCATCAC,AATTGTTCATTCTTGAAAAGAAACGCGTGGAATACTGCTTGACGGGTCTGCCTATAGTGAGTC,3011,CGCGTGGAATACTGCTTGACGG,BOT,[G/C],0,diploid,other,0,ATTTTTATTTATTGTTTTCTGTGGTTTTGTAGACAGCCAGAGCTTGCATTTTTATGGAGTTTTGAGTTCACTGAAATTTCTTTTCAAGAATGAACAATTA[C/G]TGATGAAGTTGGAAGCTCTGGGACTGGAACCCAGGCAACAGCAATGTAAGCTGTACTGCAGAAACTATTTCTAGGAATGAAAAGGCTGTACAATTCCTCC,TOP
AP2009_00000125-0_B_R_1689933446,AP2009_00000125,ACTTCGTCAGTAACGGACGGAAGTCAGGATGCCAACCGTGTT,GAGTCGAGGTCATATCGTGGAAGTCAGGATGCCAACCGTGTC,ATCAGTATGCAGTAGCCTTAGCTGACATGAGTGCATTGCTCCGCTGTCTGCCTATAGTGAGTC,3014,GACATGAGTGCATTGCTCCGCT,BOT,[T/C],0,diploid,other,0,CACTCCTGCTCAGTCACTCTGCCCAAAGGCACCAGGAACCATATTTTCTGGTTCTGCTAAGTCCCACTCAGCCCCAAGCTAAGGCTACTGCATACTGATA[A/G]ACACGGTTGGCATCCTGACTTCAGGGCATTATAAACGTTTTCTTATACCCTTAGCATCTAAAACATTTGTTGTTGCTGTAGCTAGGGCTCAGGGAGCTAA,TOP
AP2009_00000067-0_B_R_1689933334,AP2009_00000067,ACTTCGTCAGTAACGGACGGAAAACAAAGGTCTGTTCAACTTGT,GAGTCGAGGTCATATCGTGGAAAACAAAGGTCTGTTCAACTTGC,GTTGGGAGACAATATTTACTCTCTGTCTGGTGAGCTAAAGACCGTGGTCTGCCTATAGTGAGTC,3027,GTCTGGTGAGCTAAAGACCGTG,BOT,[T/C],0,diploid,other,0,GAGAATGCCATCTTCCGACGCACCGGCACTGGAACAGAGCTGAGGTTTCAGGAGGGTAGTGCATACATGTCAGTCAGAGAGTAAATATTGTCTCCCAACA[A/G]CAAGTTGAACAGACCTTTGTTTTCCTCTGCAATGCTTGTCTAGGTCTTAAGGGAGCTGTCTTTTACTGTACCAGAGTACTGAGCTTGCAGGCATAATACA,TOP
AP2009_00000328-0_B_R_1689933846,AP2009_00000328,ACTTCGTCAGTAACGGACGTCACTTATGCTCCAGAATGAACTGAT,GAGTCGAGGTCATATCGTGTCACTTATGCTCCAGAATGAACTGAC,AAATTACTATATGAAATGTTTGGAAATTCCAGGGGAGCTACGAGCGTGTCTGCCTATAGTGAGTC,3030,ATTCCAGGGGAGCTACGAGCGT,BOT,[T/C],0,diploid,other,0,ACGACCCCTGGTTTACTAGACCAGTGCTCTAACCCCTGAGCTATAGAGCCTCTGAACTTATTGTGCTTTTTCCCTTCCAAACATTTCATATAGTAATTTT[A/G]TCAGTTCATTCTGGAGCATAAGTGAAACCTGCTTTGCTGGGAAGAGCTGTTCCAAGGATTCTCTCATCTCTTTCCAAATGGCTCAGAATCACAGAATCAC,TOP
AP2009_00000088-0_B_F_1689933373,AP2009_00000088,ACTTCGTCAGTAACGGACAAGCTAAGTCCCTTCTTGACAGGGT,GAGTCGAGGTCATATCGTAAGCTAAGTCCCTTCTTGACAGGGC,GTCATTCCCTCTTGTAACAATAGCGCGAGTAACTCAGACCTTCGTGTCTGCCTATAGTGAGTC,3031,CGCGAGTAACTCAGACCTTCGT,BOT,[T/C],0,diploid,other,0,TTTTCCCTCTGCTATTCATCAAACCCTTGAATGAAGTCTTTCACTGGAGCTGAACTATGACTTCACGATGTTTCTTCTATTGTTACAAGAGGGAATGACT[G/A]CCCTGTCAAGAAGGGACTTAGCTTTTAAAATGAAAAAGGTATTTCTAACACAATGAGTCTACAGTTCATCCATCATCTGTTCATAGCTCTGTCTAAAAAA,BOT
AP2009_00000383-0_B_R_1689933942,AP2009_00000383,ACTTCGTCAGTAACGGACAGGGTGGTGGGGATGACTCAT,GAGTCGAGGTCATATCGTAGGGTGGTGGGGATGACTCAC,GAATACGACAGCCTCAGCAAAGCAGGAGAGCTAGTTCCGTCGGTCTGCCTATAGTGAGTC,3038,AGCAGGAGAGCTAGTTCCGTCG,BOT,[T/C],0,diploid,other,0,TATTCATTTAAGCTTAATGATGACTGTGTAAGGATCTTACCAGGCTCCTTCTTCTCTCTCTTAATTTTGGGGGTTTTAGTTGCTGAGGCTGTCGTATTCA[A/G]TGAGTCATCCCCACCACCCTCAGCTTGTGCACCACCAAATTCTTCATCAAATTCCATTTTTATTGCTAGAGAATCAGTATCACCCTAAAAAAATATAAAA,TOP
AP2009_00000055-0_B_F_1689933309,AP2009_00000055,ACTTCGTCAGTAACGGACGTTCCAGAAAGAAAGGACGGATGAT,GAGTCGAGGTCATATCGTGTTCCAGAAAGAAAGGACGGATGAC,AACAGTTCACTGATGAGAAGAACTGGTCCGGGCTTCACAATGACTGTCTGCCTATAGTGAGTC,3049,TGGTCCGGGCTTCACAATGACT,BOT,[T/C],0,diploid,other,0,AATGCCTACAGTGGAAAACGAGTGGAGTTCTTCAAGCTGTTGGCTTTTTCAAGTCTCGGATTTGCTTAATCAGGTAGTTCTTCTCATCAGTGAACTGTTC[G/A]TCATCCGTCCTTTCTTTCTGGAAATTGCTCAGAAACTCAATGAGCTTGGGTTGGTTTTTCAACAGGATCTCCACGATGGGCTGTGTTTTGTTTGGACTGG,BOT
AP2009_00000217-0_T_R_1689933626,AP2009_00000217,ACTTCGTCAGTAACGGACGTCTTTCAACAAGCAGCCTTCAAAATC,GAGTCGAGGTCATATCGTGTCTTTCAACAAGCAGCCTTCAAAATG,TCTTTTCTAAATTTACCAGCTTGTATTGCTCCACTCCTCGACGAGAGTCTGCCTATAGTGAGTC,3057,ATTGCTCCACTCCTCGACGAGA,TOP,[C/G],0,diploid,other,0,GCTGAAGAAACTGAACAGGAGGTGGGCTAAGTTTATCAAGAGGACACACTTTGTAAGTCACCAGTTTCATACTACTCTTTCAACAAGCAGCCTTCAAAAT[C/G]ATCTTTTCTAAATTTACCAGCTTGTTAATCACATGTCAACAAATCTTTCAGTCAACTCAGTATTGCCAGTTTTAAAACAGGAGGAACAGAGAATACACAG,BOT
AP2009_00000219-0_B_F_1689933629,AP2009_00000219,ACTTCGTCAGTAACGGACGGCTCACTTTGTCCTGATGACCACTTAT,GAGTCGAGGTCATATCGTGGCTCACTTTGTCCTGATGACCACTTAC,TAATATTTCATACAGTCTGAGGCAGTACGAGATTGGCCCTGTGTCAGTCTGCCTATAGTGAGTC,3072,GTACGAGATTGGCCCTGTGTCA,BOT,[T/C],0,diploid,other,0,AGCTTAGCTGTAATTAGAGAGCTAATTACGTAGCTAGAGGGGCTTTTCAAGATGAATAGTCACATTTGTTGACATTGCCTCAGACTGTATGAAATATTAA[G/A]TAAGTGGTCATCAGGACAAAGTGAGCACGGCTGCTCTCCGAGCTGCAGGTTCAAATGTTGCTCCAGGAAGGGAGCAACATTTCCAGCACCTGTTTGCTTA,BOT
AP2009_00000053-0_B_F_1689933305,AP2009_00000053,ACTTCGTCAGTAACGGACTGGTAATAAAGGCTCACACTTGTGCTT,GAGTCGAGGTCATATCGTTGGTAATAAAGGCTCACACTTGTGCTC,TTATTCTCTAACTGGGCCCTTAATCGGAGATGGGCCTGTCAAGCGTCTGCCTATAGTGAGTC,3160,ATCGGAGATGGGCCTGTCAAGC,BOT,[T/C],0,diploid,other,0,TTGTAACAGCAAGTGTAATAGCTTTGACAAGAACATAAGGATAGTTGGGAGCAAAGACAAAATGCAAATAATATGGCTAAGGGCCCAGTTAGAGAATAAC[G/A]AGCACAAGTGTGAGCCTTTATTACCATGTCAAGCTTTGCTGAAGTAATTTCAAACTTCAAGATATTTATTTGCAGACTAATTCATAAAAATCTGAAAAAT,BOT
AP2009_00000009-0_B_R_1689933220,AP2009_00000009,ACTTCGTCAGTAACGGACAGAGGACGCGCTTGGGAAAGT,GAGTCGAGGTCATATCGTAGAGGACGCGCTTGGGAAAGC,TGTTCCAAACATAACCCAGCTAGTCCCTGGAACCAACGACCTGTGTCTGCCTATAGTGAGTC,3262,GTCCCTGGAACCAACGACCTGT,BOT,[T/C],0,diploid,other,0,TAACAGTGTGACACCCACATGTCTACCCATCTCACTGTATAGATCTTCTCCATCACCTTCAGGCCCTCATTTTCAACTAGCTGGGTTATGTTTGGAACAC[A/G]CTTTCCCAAGCGCGTCCTCTTTTCTTCATTGCCTTTGTATTTATGCCAGTTTGTGTTTACATCATGCTCAGAAAAGACAGGCTAAGCTTAATAGTATTCT,TOP
AP2009_00000367-0_B_R_1689933924,AP2009_00000367,ACTTCGTCAGTAACGGACGCTGATCACTTCGTAAGTTATTGGGTTAT,GAGTCGAGGTCATATCGTGCTGATCACTTCGTAAGTTATTGGGTTAC,GTGAATTATGGAGTTCTTTCATTCACTGCCAGTGCTGCGATCTACGGTCTGCCTATAGTGAGTC,3399,ACTGCCAGTGCTGCGATCTACG,BOT,[T/C],0,diploid,other,0,ACGCAGATGGAGACAGGATTTGATTTTTGTATTGAGATTAGCTGCAAGGAAATGCATTTTTATCTGCTGGGAGTAGAATGAAAGAACTCCATAATTCACA[A/G]TAACCCAATAACTTACGAAGTGATCAGCCAAACAGTGTTTTCAGGTAGCTGAAAAATACCGTGCTGTCACCAGTAATAAAACAAGAATGATAACACTCTT,TOP
AP2009_00000288-0_T_R_1689933766,AP2009_00000288,ACTTCGTCAGTAACGGACGCCATAACCTTGTCATTTCGTTTCTTAAA,GAGTCGAGGTCATATCGTGCCATAACCTTGTCATTTCGTTTCTTAAG,CAGCAGCTACTAGGTCTAGGAAACTAGGCGGCATCTCTGAGGGAGTCTGCCTATAGTGAGTC,3440,ACTAGGCGGCATCTCTGAGGGA,TOP,[A/G],0,diploid,other,0,GCTGAGTCCTCATATGTTTTATTTATAATTTAATGCTAAAATTTATGAAGGAGATGCATGGCAGAGGGAGAGCCCATAACCTTGTCATTTCGTTTCTTAA[G/A]GCAGCAGCTACTAGGTCTAGGAAAGAGTTATGTCCTCCTTCTTCTCTCTGAATCCCGAGCATAAAATGTAACCCAGTAGAAATTTTTTTCAGTCCGAGTT,BOT
AP2009_00000335-0_T_F_1689933859,AP2009_00000335,ACTTCGTCAGTAACGGACCCACACAGTGCATGGAGGTGAGA,GAGTCGAGGTCATATCGTCCACACAGTGCATGGAGGTGAGG,CAGAAAGTGGTTCCAGCTGTAACGTGGATGTCTGCCCCTATCGTCTGCCTATAGTGAGTC,3453,AACGTGGATGTCTGCCCCTATC,TOP,[A/G],0,diploid,other,0,GGCATCTGAGCTGTACCAGTCTATATAGATTTACTGGGGAGGTATAAAGCAAGGAGACAGAGGAGCCACCTTGGAAGGCCACACAGTGCATGGAGGTGAG[A/G]GCAGAAAGTGGTTCCAGCTGTGTGCCAGTGGTAGCAAATCAGAGTGCTTTGCTTTTGTAGTCTAGCTATTGTAACATTTAGCATCAAATATCTTAATGCA,TOP
AP2009_00000248-0_T_R_1689933686,AP2009_00000248,ACTTCGTCAGTAACGGACGTGTTGGGGAAGCACAAAGCTGA,GAGTCGAGGTCATATCGTGTGTTGGGGAAGCACAAAGCTGC,CTCACTTTTACTGAACACTGCTGTGGCGGATCTATGAAGCAGGACGTCTGCCTATAGTGAGTC,3461,TGGCGGATCTATGAAGCAGGAC,TOP,[A/C],0,diploid,other,0,GTCAAGGTGGTAGATTGCATTCTTCTTTAACAGTGAGATTTTAAAGCTGCCTTGGGTTTCTGGGCACTTGCTCCATATTTGTTGGGGAAGCACAAAGCTG[C/A]TCTCACTTTTACTGAACACTGCTGTGTATTGTAAAGAGATGTGACAATGCAGGCTATACTCGCTTTCATTCCAGGCTCTTGAAATGCCATGCACTTGACA,BOT
AP2009_00000017-0_B_R_1689933236,AP2009_00000017,ACTTCGTCAGTAACGGACGACCTGCTAATACACATTTCCTGGGT,GAGTCGAGGTCATATCGTGACCTGCTAATACACATTTCCTGGGC,CTGAGCAGTGAGTGGTTAGATTTACGTTTCCAGTGCCATCAGCGGTCTGCCTATAGTGAGTC,3468,TACGTTTCCAGTGCCATCAGCG,BOT,[T/C],0,diploid,other,0,TGTTTTCCATGCATTCAGATTCTCTTTTGCCCCTGCAAATGGCAGCTAATCAGAGAGAAATCGTGTTTCCTTGTCGAAATCTAACCACTCACTGCTCAGT[A/G]CCCAGGAAATGTGTATTAGCAGGTAATCTACGCTGTGCAGAAGTCACTCCTAGGCACACAGAATTTGTCTGCCAAAGCTAGCTTAAGTATGTTTTGTGAA,TOP
AP2009_00000156-0_B_F_1689933505,AP2009_00000156,ACTTCGTCAGTAACGGACCACAGCTTTTGCTTTACCCAGTAAACT,GAGTCGAGGTCATATCGTCACAGCTTTTGCTTTACCCAGTAAACC,TCTTTACTTCAACCCAGGAGTTCCAGGGCTGAATGGTTCTCGATGTCTGCCTATAGTGAGTC,3470,CCAGGGCTGAATGGTTCTCGAT,BOT,[T/C],0,diploid,other,0,AGCTCAGCACCACACAGCTGCTTGCTTGCTCTCCCCAGGTGGGGTAGGGGAGAGAATCAGAAAGGTAAAAGTGTGTGAACTCCTGGGTTGAAGTAAAGAC[G/A]GTTTACTGGGTAAAGCAAAAGCTGTGTGCATGTGTGCAAGCAAAAGCAAAACAAGGAATTCATTTGCTATTTCTCATTGGCAGGCAGGTAGGTATTCAGC,BOT
AP2009_00000005-0_T_F_1689933211,AP2009_00000005,ACTTCGTCAGTAACGGACTGCACCCACAGCAAGTTTGCTA,GAGTCGAGGTCATATCGTTGCACCCACAGCAAGTTTGCTG,TGACACCAAGCTGTGTTGTGGTACAGCCTGCTCCGTTTGAAGTCTGCCTATAGTGAGTC,3481,GGTACAGCCTGCTCCGTTTGAA,TOP,[A/G],0,diploid,other,0,AAGTGGTGCTCCTCGGGGGTCAGTACAGGAACTGGTGCTGTATAAAATCTTTGTCAGTGGCATGGACAGTAGGATCAAGTGCACCCACAGCAAGTTTGCT[A/G]ATGACACCAAGCTGTGTTGTGCAGTCAACATGCTGTAGGGAAGGGCTGCCATGCAGAGGGACCTGGACAAGCTTGAGAGGTGGGCCCATGCAAACCTCAA,TOP
AP2009_00000115-0_T_F_1689933427,AP2009_00000115,ACTTCGTCAGTAACGGACGGCAAGATGTCTGCAAAAGCTGATTA,GAGTCGAGGTCATATCGTGGCAAGATGTCTGCAAAAGCTGATTC,CTGGATCTGATGTGTGAGGAGTGACCTCAAGGAAGCGGCGATTGTCTGCCTATAGTGAGTC,3484,TGACCTCAAGGAAGCGGCGATT,TOP,[A/C],0,diploid,other,0,TAGCTTGTGCTGTGAAGTCTTTTTCATGACCTTTATTGTTTGGCCCAATCAAATCTAAAACATTGGAAGAGTTAATGCAAGATGTCTGCAAAAGCTGATT[A/C]TCTGGATCTGATGTGTGAGGAGCTGTATTCAGAATGCTTATAGAGCTTTGACCATTACTGGGACTTACAGCTTCTGGCATTTTCTCTGGAACACTAGAAA,TOP
AP2009_00000240-0_T_R_1689933672,AP2009_00000240,ACTTCGTCAGTAACGGACTTTTTTGTGATGGGATCAGGGTCA,GAGTCGAGGTCATATCGTTTTTTTGTGATGGGATCAGGGTCG,AAGTAAGCTTCTGCTCCAGTTCGTCACCTCCTGAGCGAAGTACAGTCTGCCTATAGTGAGTC,3495,GTCACCTCCTGAGCGAAGTACA,TOP,[A/G],0,diploid,other,0,AAAAGACCCTTCTTGTCCGTTACCTCTGGATAAGCTGTTTGAAAAGACTGTGTGTTCGGTCCTGCAGAACTTGTTTGTTTTTTGTGATGGGATCAGGGTC[G/A]TAAGTAAGCTTCTGCTCCAGTTCCTCAAGCTTTTTGAGCTGCTGCCGAACTTGCTGCAGGCTTTCAGCAACAATGGTGAACCTACAATTACAGGGTGCCA,BOT
AP2009_00000083-0_B_R_1689933364,AP2009_00000083,ACTTCGTCAGTAACGGACGTGATAGAATGAGAGGAGTGTAAAGCAGAT,GAGTCGAGGTCATATCGTGTGATAGAATGAGAGGAGTGTAAAGCAGAC,CACAATTAAGTCTGATTTTGATCTCAGGCTCCCAGTTGTCAGCGACGTCTGCCTATAGTGAGTC,3498,CAGGCTCCCAGTTGTCAGCGAC,BOT,[T/C],0,diploid,other,0,TTTTTGAACAACACTGTAAAAAAAAATTGAACTAGTCTCCAATGATATTTGCATTTACACTGTCTGAAGCTGCTAAGATCAAAATCAGACTTAATTGTGG[A/G]TCTGCTTTACACTCCTCTCATTCTATCAAAAGCAGTGCAGTCACCAGTAATTAACACTCAAAACAGGACTGATCACAATTAAGCTCTTCGTCACCTTACA,TOP
AP2009_00000356-0_B_R_1689933902,AP2009_00000356,ACTTCGTCAGTAACGGACGCGTGCAACTGTTTATTTAGCAGCGT,GAGTCGAGGTCATATCGTGCGTGCAACTGTTTATTTAGCAGCGC,CTCATGTTCCCTTTGTTAAGGCTAGCACATGGATGATCCGCTCGTCTGCCTATAGTGAGTC,3500,CTAGCACATGGATGATCCGCTC,BOT,[T/C],0,diploid,other,0,CCATGGTAGCTGTGAAAAGGACAGGAGGAAATGGTATTTACCAAACACAAAATAAGACAATGAAAATATAGCTTAGTTCCTTAACAAAGGGAACATGAGA[A/G]CGCTGCTAAATAAACAGTTGCACGAATTCTGTTCTAAGAAGACAACATTTTGCTGACATCAGGGATGGCAGTGGAGGACGAATGAGCTCTTTTTTCCCAA,TOP
AP2009_00000381-0_B_R_1689933944,AP2009_00000381,ACTTCGTCAGTAACGGACCAAGGCATCTGTTACATGCCCCT,GAGTCGAGGTCATATCGTCAAGGCATCTGTTACATGCCCCC,TCCCCTTATGTAACTGGTACTTGATCTGCCTGGGGACCGTTACGAGTCTGCCTATAGTGAGTC,3562,ATCTGCCTGGGGACCGTTACGA,BOT,[T/C],0,diploid,other,0,CTGCTCACACTGCGGAACAGCTTCCCAGCCTCTCCCGCGCTGAGGTTGGCCAGCTCAGCTGTGATGGGATCAGCAGCAAGTACCAGTTACATAAGGGGAC[A/G]GGGGCATGTAACAGATGCCTTGTTTTATTCTGGCTGGCACATGAGTTAGTTCACATTAGAACAAAGACAATGCTAGCTCCTTAATTTTTCACTGGCGAGC,TOP
AP2009_00000270-0_B_F_1689933729,AP2009_00000270,ACTTCGTCAGTAACGGACGTGCACTGCTACAGTGCCAGCATACT,GAGTCGAGGTCATATCGTGTGCACTGCTACAGTGCCAGCATACG,TCTGCAATAGTTACAGTGCAAATGGTCCGTTAAAGCAGCCATACCGTCTGCCTATAGTGAGTC,3606,GGTCCGTTAAAGCAGCCATACC,BOT,[T/G],0,diploid,other,0,GCAAGACAGCAAGTGAGCTCTCAAATCTTCTATTGTATCATGAGAAAAAGAGGTTGTAGGTTATATTGAGAAGAGTATTTGCACTGTAACTATTGCAGAG[C/A]GTATGCTGGCACTGTAGCAGTGCAGATCACAGCTTGATAGACCTTGGGACAGATACTATCCAGGTCAGCTCCAGGAAAACACTCACTATAAACATTGCTT,BOT
AP2009_00000120-0_B_R_1689933436,AP2009_00000120,ACTTCGTCAGTAACGGACGCACATCCGTCTCACCAGCCTAAT,GAGTCGAGGTCATATCGTGCACATCCGTCTCACCAGCCTAAC,AGCACATTCACAAAGATTTTCAGACCGAACTCCTCCATTTGGCTGTCTGCCTATAGTGAGTC,3625,GACCGAACTCCTCCATTTGGCT,BOT,[T/C],0,diploid,other,0,TAATTGAACCATGCCAAATTACATCAGCTGTGGATGTATCACTGTAATGCTTTCCTGTACCTTGTAACCTGCATTCCTGAAAATCTTTGTGAATGTGCTC[A/G]TTAGGCTGGTGAGACGGATGTGGTTGATAGCTGTTAGTTCATGCCATATGGATCACAACTGGAGGTTCTGCAACTTGTTAATGACCTGTCTTAGCAACAG,TOP
AP2009_00000255-0_T_F_1689933699,AP2009_00000255,ACTTCGTCAGTAACGGACGGCCCAAGCTGGAGGAGTCCA,GAGTCGAGGTCATATCGTGGCCCAAGCTGGAGGAGTCCG,TGGCTAAGATTCGTACATCATCAATCGTCTATGCCGAGGTACGTCGTCTGCCTATAGTGAGTC,3704,AATCGTCTATGCCGAGGTACGTC,TOP,[A/G],0,diploid,other,0,AGGACTTATCAAAAATGTAAAGTTTTTGAAAAATGTCATTCATCTGCCCCTTTGTCTTATGCACAAAGTCTTTAAGACCGTGCCCAAGCTGGAGGAGTCC[A/G]TTGGCTAAGATTCGTACATCATCTAGCATGGCAAATCTTGATTTTGTCTCAGGAGATGCAGCCGAATCAAGGGCAGAAAAGTCCTTCTCAGCTCTAGCTG,TOP
AP2009_00000082-0_T_F_1689933361,AP2009_00000082,ACTTCGTCAGTAACGGACCTCTGGAGACCCCAGCACAAGA,GAGTCGAGGTCATATCGTCTCTGGAGACCCCAGCACAAGG,GGACATGGACCAGTTAGAGTGCATATAACGCGGGTGTCCATACGGTCTGCCTATAGTGAGTC,3734,CATATAACGCGGGTGTCCATACG,TOP,[A/G],0,diploid,other,0,ACAGCTACCAGATCGAGGGAGGTGATTGTTCCCCTTATGCTCTGCTCTCGTGAGACCCCATCTGGAGTGCTTCATTCAGCTCTGGAGACCCCAGCACAAG[A/G]AGGACATGGACCAGTTAGAGTGAGTCCAGAAAAGGGCCACAAGGATGATCAAAGGTCTCAAGAACCTTCCTATGAAGAACTGGCACAGGTTGCCCAGAGA,TOP
AP2009_00000357-0_B_F_1689933903,AP2009_00000357,ACTTCGTCAGTAACGGACGACACAGCTCTCTGGTACAACGAGAT,GAGTCGAGGTCATATCGTGACACAGCTCTCTGGTACAACGAGAC,TATTCCACCTCATTAGAGCCAAGTCTAAGTTCCGGTTCGACGTGGTCTGCCTATAGTGAGTC,3780,AGTCTAAGTTCCGGTTCGACGTG,BOT,[T/C],0,diploid,other,0,TGCAGGAAGCTGCATACCCTGTTCTACCCCGGTGGGAATTGGGCAAGATTGATCAGAGTGTCTGAGAGAATAGGGAAGTGGCTCTAATGAGGTGGAATAC[G/A]TCTCGTTGTACCAGAGAGCTGTGTAGCAGTCAGGGGAACCGTGTGTTATGCAGCCCAGTGTTAATGAGTGAAAATTGGGCTGGCAGAAATGATGCTGCTC,BOT
AP2009_00000034-0_B_R_1689933268,AP2009_00000034,ACTTCGTCAGTAACGGACGTCCAGCCAAGAATAGCATGTGTTT,GAGTCGAGGTCATATCGTGTCCAGCCAAGAATAGCATGTGTTC,CTCCTCTGCATCTAGCACAACCTAGTAATTCGACAGTGGCGGTGGTCTGCCTATAGTGAGTC,3789,CTAGTAATTCGACAGTGGCGGTG,BOT,[T/C],0,diploid,other,0,AGTGGTCACGTCAGTGAAGATTCTTGTTTTCATTGAATATTTCATTCATTTCTGAACATAAGCAACCACTTAGCTACAGTTGTGCTAGATGCAGAGGAGG[A/G]AACACATGCTATTCTTGGCTGGACTATACCTCTGTGGTAAGCAGCAGCCTCCTTACAGGAGCCTCTGTAGGCTGCATGATTTAGCTACATAAGAGATTGT,TOP
AP2009_00000090-0_T_F_1689933377,AP2009_00000090,ACTTCGTCAGTAACGGACAGGGAGCACAGCAAGCTCACAA,GAGTCGAGGTCATATCGTAGGGAGCACAGCAAGCTCACAG,CCTAGACTTTGAGAGAGAAGATTTCGTCCTATGTTCCGCACTAGATGGTCTGCCTATAGTGAGTC,3804,CGTCCTATGTTCCGCACTAGATG,TOP,[A/G],0,diploid,other,0,GATGAATGTGAAGCTGAAAGGCAGCCTTGGCTACAGTGACCATGAAATGGTACAGTTTAGAATCCTGAGGGCAGCGAGAAGGGAGCACAGCAAGCTCACA[A/G]CCCTAGACTTTGAGAGAGAAGATTTTGGCCTCTTCATAGATCTGCTTGGTAGAGTGCCATGGGAAAAAGACCTAGAGGGGAGAGGGGTCCAGGAAAGCTG,TOP
AP2009_00000168-0_B_F_1689933527,AP2009_00000168,ACTTCGTCAGTAACGGACTCCTGTACATTACCATGACACCCTGT,GAGTCGAGGTCATATCGTTCCTGTACATTACCATGACACCCTGC,ATGTAGGATAGCTACAATGCAGATAACATTCCGACGGCCACATCAGGTCTGCCTATAGTGAGTC,3811,TAACATTCCGACGGCCACATCAG,BOT,[T/C],0,diploid,other,0,ATTTCTATGATTGCTAGCCTGTAACATAATCATACACCAGAACCACCGGGGCCTGAAACAATTTCCCATCTATTACTCTGCATTGTAGCTATCCTACATC[G/A]CAGGGTGTCATGGTAATGTACAGGATGCATGGGGTGAGGATGAGAATATGCTTAATCAACCTATTTTCATTTCTTGCACAAAACATTTTGTTTCAAAGAC,BOT
AP2009_00000253-0_B_F_1689933695,AP2009_00000253,ACTTCGTCAGTAACGGACCCGCCAGAATAACAATCAACCAAAT,GAGTCGAGGTCATATCGTCCGCCAGAATAACAATCAACCAAAC,CTATCAGCTTCACTTGTGCATAATTGTGCGGTACACCCTACTCGGTCTGCCTATAGTGAGTC,3814,AATTGTGCGGTACACCCTACTCG,BOT,[T/C],0,diploid,other,0,TCCCTTAAGCCTGATAATATTTCTCATCTGTTTAATCATCTCTAAGCTGAGCTGCACTTTTACTGGCTTGCCTACTGCATGCACAAGTGAAGCTGATAGC[G/A]TTTGGTTGATTGTTATTCTGGCGGCCTTGTGAACTACCTGCCTCTCCCCACAGGTTAACTGCAGTCAAGAATCCCTGAAATTATTTTCACTGCAGCTGCA,BOT
AP2009_00000380-0_B_R_1689933938,AP2009_00000380,ACTTCGTCAGTAACGGACGAATGGGAGCTGGGATGGGT,GAGTCGAGGTCATATCGTGAATGGGAGCTGGGATGGGA,AGGTGATAGAGAGGATGCCAGGAAGGGTATCGCCTTGTATGTCGGTCTGCCTATAGTGAGTC,3826,GAAGGGTATCGCCTTGTATGTCG,BOT,[T/A],0,diploid,other,0,TTCTCTCCATGCTAGCAGCACCCATACGATCTATTCCTATTCTTTCCATAGGATTGGCACCTATGCGATCCAGGCCACCTGGCATCCTCTCTATCACCTG[A/T]CCCATCCCAGCTCCCATTCCAGCAGGGACCATGCGCTCCATACCTATACCCATCCTATCCATGCCAGAACCCATTCGTTCTACACCTGATCCCATTCTTT,TOP
AP2009_00000132-0_B_R_1689933952,AP2009_00000132,ACTTCGTCAGTAACGGACGCAGCATTAGCCTCTACTTAAGGAGCAGT,GAGTCGAGGTCATATCGTGCAGCATTAGCCTCTACTTAAGGAGCAGC,AAGGGCTTTTTATTAGTGATAAGCGTGCAGGACCGAACCTAGTATTCGTCTGCCTATAGTGAGTC,3857,GTGCAGGACCGAACCTAGTATTC,BOT,[T/C],0,diploid,other,0,TTGATGAAGTGCCTGAAATCCTGTGCTCGTAACCGGGAATGAGGCTGGCCGTTCTTTCCCAGTTGAATCAAATTAGCTTATCACTAATAAAAAGCCCTTC[A/G]CTGCTCCTTAAGTAGAGGCTAATGCTGGTGAGTCAGATACATTCTTGTGATAGCATTTGTTCAGTTTAAGAAACTCTCAGCTGACTGAAGAGTGAAAGAG,TOP
AP2009_00000131-0_T_F_1689933457,AP2009_00000131,ACTTCGTCAGTAACGGACGAGAGTGCGGTCAAGTGGTCAGA,GAGTCGAGGTCATATCGTGAGAGTGCGGTCAAGTGGTCAGG,GCAGAGCTGATGTTAATTAGCAGATAGACAACCACGTCGCATCTGGTCTGCCTATAGTGAGTC,3858,GATAGACAACCACGTCGCATCTG,TOP,[A/G],0,diploid,other,0,AGCTATTTTCTGCCTTAACTCTGCCTTTTAAGAAGGAGGGAGCAGTTATTACTTGCCAAACCAGCACATGTTCACAGAGAGAGTGCGGTCAAGTGGTCAG[A/G]AGCAGAGCTGATGTTAATTAGCAATGAAATGAGGAATGAACCAGCATTAGCCCTGAGACTAATCAATGGGAAAATCACTCCAAGCAGGCAGCTTAATGAA,TOP
AP2009_00000032-0_T_F_1689933263,AP2009_00000032,ACTTCGTCAGTAACGGACGCTCCACCTCTGTTAGAGCCCATAAA,GAGTCGAGGTCATATCGTGCTCCACCTCTGTTAGAGCCCATAAG,AAGAGGCTCTATATCTCCAGAGATTTCGCACGAGGTGATATGCGTGGTCTGCCTATAGTGAGTC,3896,TTTCGCACGAGGTGATATGCGTG,TOP,[A/G],0,diploid,other,0,CAGATACACCAGGATCCCAAAATTCAAGCCTGACTACAAATCCAAGCCCATTCCATGCCCCACCACTGATGAAGAGCTCCACCTCTGTTAGAGCCCATAA[A/G]GAAGAGGCTCTATATCTCCAGAGACATGGCATACAATTCTCAAGGTCACTGTACATCTTTAGGCATACTCCATCTGCATCCACACCCCCCAGCTTATTGC,TOP
AP2009_00000369-0_T_R_1689933928,AP2009_00000369,ACTTCGTCAGTAACGGACGTGCATTCTCAGTTCCTCCTCCAA,GAGTCGAGGTCATATCGTGTGCATTCTCAGTTCCTCCTCCAG,GACTCCCCATCTTCCTTCATAATACCGGAGTTCTTGCCGAGACGTCTGCCTATAGTGAGTC,3901,AATACCGGAGTTCTTGCCGAGAC,TOP,[A/G],0,diploid,other,0,GAGCTGCTGTGGCCACTGCTCTACAGCTGGTCAAAGACTAAATAGCAAAAGCTGATTCATACCGTAAATGCCTCTTCCTGCATTCTCAGTTCCTCCTCCA[G/A]CGACTCCCCATCTTCCTTCATGCTCAAGGCCCGTACTGTCAGGTCAAAAAACTCCTCATTTAGCTCATCCAGCCTCTCTTCCAGTTTCGCAACCTTCAGC,BOT
AP2009_00000200-0_B_F_1689933591,AP2009_00000200,ACTTCGTCAGTAACGGACGAGGAGGTAAAGAAAAGGGTGAACAG,GAGTCGAGGTCATATCGTGAGGAGGTAAAGAAAAGGGTGAACAC,TACAGTACACTGTGCCCTTTTTATCAGTCGTGCGATGTTCCAAGCGTCTGCCTATAGTGAGTC,3906,ATCAGTCGTGCGATGTTCCAAGC,BOT,[G/C],0,diploid,other,0,CAATTTATTAACAGAAAATTTAAGCTGTTATGCATATGGACTTAAAAGTTTATTTAAATTGGAGATTAAGCAGCAGGAAAAAGGGCACAGTGTACTGTAT[C/G]TGTTCACCCTTTTCTTTACCTCCTACTGAAGAGCAGCTCCTACAATACATACTAGGTTTCAGCTCTCCCATAGCATTGGATATTTACATATTCCAGATTG,BOT
AP2009_00000322-0_B_F_1689933833,AP2009_00000322,ACTTCGTCAGTAACGGACGTTGAGAAACAAAGTGCCTTGAGCTT,GAGTCGAGGTCATATCGTGTTGAGAAACAAAGTGCCTTGAGCTC,TTTGAACAGTTAGGTTACCATTGTAGCTTCTGACGGTCCATTGCAGGTCTGCCTATAGTGAGTC,3908,TAGCTTCTGACGGTCCATTGCAG,BOT,[T/C],0,diploid,other,0,AATCTTGTTTGTTCATAATTCATCCCATCATCTTGAGACATTTATCAGAACACAACTGACAAGCAGTGGACTCAGACAATGGTAACCTAACTGTTCAAAT[G/A]AGCTCAAGGCACTTTGTTTCTCAAGTCATTGCCTTTGATAACAGTAGCTTCCCATCAGCTGCTTCTGGGGCTCCCTTGTTCAGAAATGTCTGCAGTGAAA,BOT
AP2009_00000028-0_T_F_1689933255,AP2009_00000028,ACTTCGTCAGTAACGGACTGAGATTATTCTCATTTTGCTTTCCA,GAGTCGAGGTCATATCGTTGAGATTATTCTCATTTTGCTTTCCG,ATTACAGCAAAGCTTAAGGACATGCAAACTCGCGGAAGAGGTTACGTCTGCCTATAGTGAGTC,3913,TGCAAACTCGCGGAAGAGGTTAC,TOP,[A/G],0,diploid,other,0,CAAAACTAATCAAATTACAAGTGAAAATAAATCTTTGTCCTCACCAGCAGTCAGCTCACCTTCATATCTGGAGAATGAGATTATTCTCATTTTGCTTTCC[A/G]TATTACAGCAAAGCTTAAGGACAAAATGTGTTGACTACCACAGAGCACGCAGCATTTCTACAGCTGCCCTGGGTTAGCTCTCTGGTAGTGCCTTGTTAAA,TOP
AP2009_00000175-0_T_R_1689933542,AP2009_00000175,ACTTCGTCAGTAACGGACTTTCAAGTGGAAAGCTCTAAACGGTA,GAGTCGAGGTCATATCGTTTTCAAGTGGAAAGCTCTAAACGGTG,GCATTGAATGAGTAGTTCAAGGGATTCGCGTGACCTATTGATGCGGTCTGCCTATAGTGAGTC,3919,GATTCGCGTGACCTATTGATGCG,TOP,[A/G],0,diploid,other,0,CAGGGCTATATTTTAGCTGAAACATTGATAATTCATGTCTTTAAATTCAGCTCCCAGCAAAATGCTCAGAAATGATTTCAAGTGGAAAGCTCTAAACGGT[G/A]TGCATTGAATGAGTAGTTCAAGGTAGCCAGCATTCAGTCGATCCTTTAAGAAATGAGCGAAGGAAACCTGAGGGTTAAGGAACAAGCAGCGTACTGTACG,BOT
AP2009_00000013-0_B_R_1689933228,AP2009_00000013,ACTTCGTCAGTAACGGACGCCAAATCCTCAGAACCACATTTAAAT,GAGTCGAGGTCATATCGTGCCAAATCCTCAGAACCACATTTAAAC,CCTCTAGAGACCTTTGTTGTGATGAGTTCCGGTCCTATACTTGACGGTCTGCCTATAGTGAGTC,3927,GAGTTCCGGTCCTATACTTGACG,BOT,[T/C],0,diploid,other,0,GGACTGGAGATGTGACCCTGAGGTACTGTTGCTTTTATATTTCACCTAGGGACCTGCTAATTCTCAGCTCTGCTCAATCACAACAAAGGTCTCTAGAGGC[A/G]TTTAAATGTGGTTCTGAGGATTTGGCTAAGTGTCTGTGGAAAAATACCGAATGCATTGATCTGAGTTGAAGCTCTAGAAGCTGACATTCTGTCTTTCTAC,TOP
AP2009_00000246-0_T_F_1689933681,AP2009_00000246,ACTTCGTCAGTAACGGACGTTGCTCCTGCTCTGCTGTTGCA,GAGTCGAGGTCATATCGTGTTGCTCCTGCTCTGCTGTTGCG,TTGTTGAAGTACTTTGTTTAGATTTATGCTGGGCTACCGTAACGATACGTCTGCCTATAGTGAGTC,3934,ATGCTGGGCTACCGTAACGATAC,TOP,[A/G],0,diploid,other,0,CGCTGCGCTGCTCTTGCTGTCAAGCAAGGGTTTGCAGATCCTCAGTTATGAAACACCTTGTCACCACTCATCCAGGAGCTTGCTCCTGCTCTGCTGTTGC[A/G]TTTGTTGAAGTACTTTGTTTAGATTTTGAAATATAAAATGGGTTTCCTAATGATTTCCTCAGCAAAAAGGCTGCGGACAGTCCTTTGGTACAACTCAGGG,TOP
AP2009_00000226-0_B_R_1689933644,AP2009_00000226,ACTTCGTCAGTAACGGACGAAATGGCCCTTCTATTCAGATGGT,GAGTCGAGGTCATATCGTGAAATGGCCCTTCTATTCAGATGGC,CCAAAGCAAAACATACATAGGAGCTCAGGTAAACCCGATAAGTCGGTCTGCCTATAGTGAGTC,3937,GCTCAGGTAAACCCGATAAGTCG,BOT,[T/C],0,diploid,other,0,TTTATTAAAAAAAAAAAAAAAAAAAAAAAGCTTTTAGTATGTGCCTTGCTTGGCAGGAGTCCACCACAGCTAGAATTTCCTATGTATGTTTTGCTTTGGG[A/G]CCATCTGAATAGAAGGGCCATTTATTGTTCAATATCTCAAATAAAAAGGCTTCAACCGTTTCACAGGATTTAAACCACAACTGACTCAGCTATTCCATTA,TOP
AP2009_00000040-0_T_F_1689933279,AP2009_00000040,ACTTCGTCAGTAACGGACGACTGCACCTGGGTCAGAGCAATA,GAGTCGAGGTCATATCGTGACTGCACCTGGGTCAGAGCAATC,TGGACATGACTACAGACAGGGGACCCTCATTGCGTTTGTAGAGGTCTGCCTATAGTGAGTC,3938,GGACCCTCATTGCGTTTGTAGAG,TOP,[A/C],0,diploid,other,0,ATCCAAAGGGACCTGGACAAGCTATAAAAATGGGGTCCATGTGAACTTAATGAGGTTCAACAAGTCCAAGTGGAAGGTACTGCACCTGGGTCAGAGCAAT[A/C]CTGGACATGACTACAGACAGGGAGAAGAACTCATTACGACCAGCTCTGCAGAGAAGCACTTGGGAGTTCTGATAGACAAAAAGGTCGACACGCAGTGCAA,TOP
AP2009_00000039-0_T_F_1689933277,AP2009_00000039,ACTTCGTCAGTAACGGACCCTGCTCCCCTTTGTACTTTCAGA,GAGTCGAGGTCATATCGTCCTGCTCCCCTTTGTACTTTCAGC,AAAGATATCTTGTAGAGATGAAACGAAAGGGGTACTTATGGTCGCACGGTCTGCCTATAGTGAGTC,3962,AAAGGGGTACTTATGGTCGCACG,TOP,[A/C],0,diploid,other,0,GAGCTTTCGCTCTTCCTCCCTTGCTTTATGTGCCGCCTTGGTGAGCGTGGTATCGGCTCAAACATCCCTGCCCATCACCTGCTCCCCTTTGTACTTTCAG[A/C]AAAAGATATCTTGTAGAGATGAAACGAGGGTCGCTAACAAGAAGGCACACCGTGTGAGGATGCTCTAGCTTTCCCCTGCAATGCCTCTCATGGTAGCAAC,TOP
AP2009_00000305-0_B_F_1689933799,AP2009_00000305,ACTTCGTCAGTAACGGACCATGCAGATAAGAAAATTACCAGCCAT,GAGTCGAGGTCATATCGTCATGCAGATAAGAAAATTACCAGCCAC,TATTCATAAACTGGTCAAAGGAACGGGCAACTTAGTACGTTCTCTGGTCTGCCTATAGTGAGTC,3968,CGGGCAACTTAGTACGTTCTCTG,BOT,[T/C],0,diploid,other,0,TTTTGACAAAGATCTACAGTATCAAAGCTATCGGGCTGGGATTACTTTTATATTTATCCATGGATAAAAGATGCAGTTCCTTTGACCAGTTTATGAATAA[G/A]TGGCTGGTAATTTTCTTATCTGCATGCTCCTGTTTACAGTTATCCCGTTATTCTAGCTACACATAAATACCAACAACTCCTATATGGGGAAGGCTGCTGG,BOT
AP2009_00000089-0_B_F_1689933375,AP2009_00000089,ACTTCGTCAGTAACGGACGATTGCCCACAGGATGCAGAGTG,GAGTCGAGGTCATATCGTGATTGCCCACAGGATGCAGAGTC,GTTTTATGCTCTGATACGAGGTTTACACGGGGCTAGTCAATCCTGGTCTGCCTATAGTGAGTC,3972,TTACACGGGGCTAGTCAATCCTG,BOT,[G/C],0,diploid,other,0,TTGCAACTGTTTGGTTTCATTCTGCTATTTAATATGAATCCCATCCCTCCAGCCCATCAGCTGTACTCTCACAGCAGACCTCGTATCAGAGCATAAAACA[C/G]ACTCTGCATCCTGTGGGCAATGCAAAGTTATCTCAGCTGTGAATTTGTGACTTCACACAATCAACGAGCTAAAAGTCTGCAATGTTCTTGTCTCCTCAAA,BOT
AP2009_00000058-0_B_F_1689933315,AP2009_00000058,ACTTCGTCAGTAACGGACGCAGCGTGAGCTGCAATTGCT,GAGTCGAGGTCATATCGTGCAGCGTGAGCTGCAATTGCA,CAAATATATTTCTCCTTAATTATTGTGCATCGGAGTTAAGAACGGGGTACGTCTGCCTATAGTGAGTC,3979,CATCGGAGTTAAGAACGGGGTAC,BOT,[T/A],0,diploid,other,0,GCTGAGCTGATTGTTTCAGCAAAGACCACACAACTAAGGAAAAGGCTGAACATTTTAATGTACTCTCTACTGCACAATAATTAAGGAGAAATATATTTGC[A/T]GCAATTGCAGCTCACGCTGGGCAACTTCGCCTACCACTTCATTTTAGAGCTACTTGTATTTTTACTTGATTGGGCAGGTAAAATGTGTTTGGTTGGAACA,BOT
AP2009_00000332-0_T_R_1689933854,AP2009_00000332,ACTTCGTCAGTAACGGACGTTCCCTTTGGCTTTACAGGCAGA,GAGTCGAGGTCATATCGTGTTCCCTTTGGCTTTACAGGCAGC,AGCTTGTGATCTGTGCTTTAACCTGACATATTGCGCTTGGATGCGGTCTGCCTATAGTGAGTC,3980,CTGACATATTGCGCTTGGATGCG,TOP,[A/C],0,diploid,other,0,TTGCTCCTGCCTCCCCTTTATTTGATCTAGAAAGGGCACAGACTGTACCTGTTCCTACCTCCATGCTAGGATTCCTTTTTCCCTTTGGCTTTACAGGCAG[C/A]CAGCTTGTGATCTGTGCTTTAACGTCCCTCGTTCTTAACTATTTGTGAAGCTTTTGAGCCGCCCTGTATCCTAATTATTTCTGTGTTCTGCAGGAGGCCA,BOT
AP2009_00000358-0_B_F_1689933905,AP2009_00000358,ACTTCGTCAGTAACGGACTGTTTTCGTTTGAGATGACCAGTTAT,GAGTCGAGGTCATATCGTTGTTTTCGTTTGAGATGACCAGTTAC,TCCACTCTAGGTTTTGAGTCCATATGGTCGTGAACCCTTAGCCCGTCTGCCTATAGTGAGTC,3981,ATATGGTCGTGAACCCTTAGCCC,BOT,[T/C],0,diploid,other,0,AGCAGAAGAAACTAGCTCTAACATGGAGATGCAGTCCTGGTCTGGTGACTGTGTAGCTACTTCATCCGCAACAAAACTGGACTCAAAACCTAGAGTGGAC[G/A]TAACTGGTCATCTCAAACGAAAACATCTGTCTTACGTGGTTTCTCCATAGTCCCTGGGAGCACAGCACAGTTGAGCTCTTGAGGATGGAGCAAAATTGTA,BOT
AP2009_00000368-0_B_R_1689933926,AP2009_00000368,ACTTCGTCAGTAACGGACGCACCAAATTAGGAAGAAAATGCCACT,GAGTCGAGGTCATATCGTGCACCAAATTAGGAAGAAAATGCCACC,TGACACATAAAAAATGTCTAATACATCTACCTACAGTTCGATAGCCCGGTCTGCCTATAGTGAGTC,3987,TCTACCTACAGTTCGATAGCCCG,BOT,[T/C],0,diploid,other,0,GTTTTGCTTCATTTCCAATCAATATTTAAATGCCTAATGCATTCTTGGAAACATTTAAAAAGAAGATATCGAGCTGTATTAGACATTTTTTATGTGTCAT[A/G]GTGGCATTTTCTTCCTAATTTGGTGAAAATTTTGCTTTCTAGCAAGTTGTCTGTATCCCCTGCTGTGTCAGCTCAGCTATGGCTTACATCCAACCTCATC,TOP
AP2009_00000008-0_B_R_1689933218,AP2009_00000008,ACTTCGTCAGTAACGGACTTCCCTGAGAGCTATTCCCTTTCAT,GAGTCGAGGTCATATCGTTTCCCTGAGAGCTATTCCCTTTCAC,TACAGATTTGTTCTTCCTGTAATTCCGTATGTGGCGCAAGTGCATTACGTCTGCCTATAGTGAGTC,4002,CGTATGTGGCGCAAGTGCATTAC,BOT,[T/C],0,diploid,other,0,GTTTCAAAGGTTCTCAAAGATCTTGGAAACCTTGGGGTCTTTGTTGGGTGTGAGCAAGAGATCTGTGCCCAAGTGAATTACAGGAAGAACAAATCTGTAG[A/G]TGAAAGGGAATAGCTCTCAGGGAATCTTGTGTTGTGGAAATGCGTGGAATAGTTTGAAGCCTCATTGTATATCTGATCTCTTATATTTGTATCTTAAAGG,TOP
AP2009_00000157-0_T_R_1689933508,AP2009_00000157,ACTTCGTCAGTAACGGACGTTGTTGGCTTCAGCACAGGAAAA,GAGTCGAGGTCATATCGTGTTGTTGGCTTCAGCACAGGAAAG,AGCTCCACAGGAGCTATTGTGAGCATTGTCAACGCCGTTTCCGTCTGCCTATAGTGAGTC,4004,TGAGCATTGTCAACGCCGTTTCC,TOP,[A/G],0,diploid,other,0,GAAAATACTCATCAGGGAGTAAAGACAGTTTACTAACTTTAATCTTGGGCATGTACCAAATTACATTCTACTGAAGGTTTGTTGGCTTCAGCACAGGAAA[G/A]GAGCTCCACAGGAGCTATTGCAGTAGGTAATCCCATACACAGAACCATTGCTGTGATAAAGAGATATACAGTATTATTTTAACATTTCCCAGTGAAGCAA,BOT
AP2009_00000077-0_T_R_1689933354,AP2009_00000077,ACTTCGTCAGTAACGGACTCTAGCCCATCTGGGAGTATTGTGA,GAGTCGAGGTCATATCGTTCTAGCCCATCTGGGAGTATTGTGG,ACTGGTCATAACCCGTTAAAGCAAGACGGCGATCATTTACTCGCGTCTGCCTATAGTGAGTC,4008,CAAGACGGCGATCATTTACTCGC,TOP,[A/G],0,diploid,other,0,TGAAGAAGTTGTGATGGATGGGGGAGCTCCCCAGCAGACCCTCTTTCTAAATGCCTTTAATTTTCATTTCCCATGGTCTAGCCCATCTGGGAGTATTGTG[G/A]TACTGGTCATAACCCGTTAAAGCTTGAGCTGTTTAATTTTCTGAATAGATGAGTCCTCAGTCACTGTGATCAAAGTTAAATATTTCTCATCTGAAGACTC,BOT
AP2009_00000007-0_T_R_1689933216,AP2009_00000007,ACTTCGTCAGTAACGGACGTTGAAACTAAACGGCAGGAGATTTAGA,GAGTCGAGGTCATATCGTGTTGAAACTAAACGGCAGGAGATTTAGG,TGGATGTTAGGAGGAAATTCTTTCTGCAATCCACGATGGACATCCGTCTGCCTATAGTGAGTC,4012,TCTGCAATCCACGATGGACATCC,TOP,[A/G],0,diploid,other,0,ACCGATTTTTTACTTATTTTTGTTTTCTTTTGCTTTTTATATGGGCAGCTAGTGATAGGACAAGGGGGAATGGTTTGAAACTAAACGGCAGGAGATTTAG[G/A]TTGGATGTTAGGAGGAAATTCTTTACTATGAGGGTGGTGAAACACTGGAACAAGCTGCCCCGAGGAGCTGGGGGTGCCCCAGCCCTGGGGGTGCCCAAGG,BOT
AP2009_00000110-0_T_F_1689933417,AP2009_00000110,ACTTCGTCAGTAACGGACGTGGGATGCCTAAGAGCAGATAAACTA,GAGTCGAGGTCATATCGTGTGGGATGCCTAAGAGCAGATAAACTG,AGACTTAAGTGCTTTGGACTAACTCGGTTTCGAGATTAGAATCGCGGGTCTGCCTATAGTGAGTC,4020,CGGTTTCGAGATTAGAATCGCGG,TOP,[A/G],0,diploid,other,0,TTTGTTTTCCTAGTTTTATCATTTTTCAGCTACACATATTTTACATTATAAAACTGTTTAAATCAGCCTCAAAACTGGGATGCCTAAGAGCAGATAAACT[A/G]AAGACTTAAGTGCTTTGGACTAACTTCTCTCACCAGCTTTCATAGATACAAAGGAAGACTGTGCTTGAAACCCCTCATCAGAACAAAATGAACATTTTAG,TOP
AP2009_00000313-0_T_F_1689933815,AP2009_00000313,ACTTCGTCAGTAACGGACGATCAATATTTCCCAAATGGCCTCA,GAGTCGAGGTCATATCGTGATCAATATTTCCCAAATGGCCTCG,ATTTCTACTGGATTTATTCCTCTTGTCTGCTACGAGGTCAATGGTTCGGTCTGCCTATAGTGAGTC,4022,TCTGCTACGAGGTCAATGGTTCG,TOP,[A/G],0,diploid,other,0,GCAGCAGGAAAGCTGAGCACTGCTGCCTGCGGAAGGCCAGGAATATAACTCCCAGCTATGCAGACGTTCAGCTGAAGATCAATATTTCCCAAATGGCCTC[A/G]AATTTCTACTGGATTTATTCCTCTTGGGTAAACAGGACAAATACATACCCTATAAAAGTACAGCTTGTATTGCCAAGCGAAATACTCCGAAGGTTTTTAC,TOP
AP2009_00000091-0_B_R_1689933380,AP2009_00000091,ACTTCGTCAGTAACGGACGTCCTATTTTTCCAAGTTCAGCTAAAAAT,GAGTCGAGGTCATATCGTGTCCTATTTTTCCAAGTTCAGCTAAAAAC,TCTCTAAAACACTACAGAGTTGGATGAGTGGTTTAACGGAACTCGGCGTCTGCCTATAGTGAGTC,4029,TGAGTGGTTTAACGGAACTCGGC,BOT,[T/C],0,diploid,other,0,TAAAAAATCGGTACAAATGTTTAAAATAAAGCTCATTGATACAATGCCTTTCATTATAGCCATACCTGGTTACTATCCAACTCTGTAGTGTTTTAGAGAC[A/G]TTTTTAGCTGAACTTGGAAAAATAGGAAATGTATTCTAGCTTAAAATAAATATACATAATATACAATATATATATTTATACACATGTGTATGTATATATA,TOP
AP2009_00000119-0_T_R_1689933434,AP2009_00000119,ACTTCGTCAGTAACGGACTCACACTTCAGGGAAATCTGCAGA,GAGTCGAGGTCATATCGTTCACACTTCAGGGAAATCTGCAGC,TTCTGGCTGACTGATTATATTTCAAAGTAGAGGGCCGACTGCTTTCGTCTGCCTATAGTGAGTC,4041,AAAGTAGAGGGCCGACTGCTTTC,TOP,[A/C],0,diploid,other,0,TTACACATAGATTCTTCATTCTTAAAACAATCTTCTTTTAAGCTATAAATACAGTAAAAGACTCTCAGTTTTTGGCATCACACTTCAGGGAAATCTGCAG[C/A]GTTCTGGCTGACTGATTATATTTCTCGAAGCATGCTCGATAAGAGCTTGCTCTCTACCAAGTATGAAACTCCCCACAAGCACAACCTGCCAAAATCAGTC,BOT
AP2009_00000315-0_B_R_1689933820,AP2009_00000315,ACTTCGTCAGTAACGGACGACTAAACCACGCTAACTCCAGACAT,GAGTCGAGGTCATATCGTGACTAAACCACGCTAACTCCAGACAC,TTGAAAAGTACCTGTCAAGTGCAACATTCCTACCGTTGCCCGTAGGTCTGCCTATAGTGAGTC,4044,AACATTCCTACCGTTGCCCGTAG,BOT,[T/C],0,diploid,other,0,CTGCGTTAAGCTACATATTTTTGCTGATCCATAGGTTGGACACTTCAAATAGGCTTCGTGGTGATGCTGCCGGAACTGCACTTGACAGGTACTTTTCAAC[A/G]TGTCTGGAGTTAGCGTGGTTTAGTATCATTTCAGACAGCTATTCTAGCAAAAATTATGCTGCAACACAGGCTACCAGTTAGACAATCCATATTTCAGGAT,TOP
AP2009_00000099-0_B_R_1689933396,AP2009_00000099,ACTTCGTCAGTAACGGACGACACACCTGGGGCACGTGT,GAGTCGAGGTCATATCGTGACACACCTGGGGCACGTGC,TTTGCAGGGAATGTAGGATTTATGGGACAGAACGTAAATCCTCCGGTCTGCCTATAGTGAGTC,4046,TGGGACAGAACGTAAATCCTCCG,BOT,[T/C],0,diploid,other,0,GGTGATGTGTTGCCATTCTTTGTGCTGCTTATGTAGCTGACTACAAAAGCAGCTTTGTTAAAAACGTGAACAAAATATAAATCCTACATTCCCTGCAAAC[A/G]CACGTGCCCCAGGTGTGTGGGATTCATGGCATGTGAAAGGGGACATTATGGATGGAGCTCCCTGCTGAAGTACTGACAGAACATAGTTAATAAATCCAGC,TOP
AP2009_00000190-0_T_F_1689933571,AP2009_00000190,ACTTCGTCAGTAACGGACTGGAGAGCTTATTTCAGAGGAAGCTA,GAGTCGAGGTCATATCGTTGGAGAGCTTATTTCAGAGGAAGCTG,AAGCAGATAATGAAGATTCTGTTCGGTGATGACCCAATACGCATAGGTCTGCCTATAGTGAGTC,4057,CGGTGATGACCCAATACGCATAG,TOP,[A/G],0,diploid,other,0,ATGGGATTTTTGACAGAACCATGAGAAACTCTGTGCTAGCCACTCACAGGATGACTACAGGAAGGACCAAGGGAATGGAGAGCTTATTTCAGAGGAAGCT[A/G]CAAGCAGATAATGAAGATTCTGTTACTGAGATTACCTCCTTTCCAGGTTTCAGAAGACTCCTAGTGGTGCTGCTCAGTCAGTAATGGCACAAGTTAGAGC,TOP
AP2009_00000347-0_T_F_1689933883,AP2009_00000347,ACTTCGTCAGTAACGGACGTGCCTTCTTCTCTGGTTATTAATCCA,GAGTCGAGGTCATATCGTGTGCCTTCTTCTCTGGTTATTAATCCG,AATGTGTTTTCTTTATTCCCTAGATGAAGACGGATTCCCTTGTCGTGGTCTGCCTATAGTGAGTC,4061,TGAAGACGGATTCCCTTGTCGTG,TOP,[A/G],0,diploid,other,0,ACAGCTTCCTTGTGAAAATACATTTACAACTTCCTGCAGCAGAGTGGCAGAGCTGTCCTGCTTCAGTGAAGTAACTGCCTTCTTCTCTGGTTATTAATCC[A/G]TAATGTGTTTTCTTTATTCCCTAGAAGGTCACCGGAGAGGGACTACTGCGCTGTGTTCAAGGCCAGCTCTGTGGGTTCTGCTGCCCTAGGCAAACCAGCA,TOP
AP2009_00000036-0_T_R_1689933272,AP2009_00000036,ACTTCGTCAGTAACGGACCCAGGTGATAGGCACTTTCCCTGA,GAGTCGAGGTCATATCGTCCAGGTGATAGGCACTTTCCCTGC,AAGAGCTACAGTAAGTGAAGCCTGGAGGTTATGTGGTCGTAATCCCGTCTGCCTATAGTGAGTC,4069,GGAGGTTATGTGGTCGTAATCCC,TOP,[A/C],0,diploid,other,0,TTCAAAAAGGGATGTGGTTTGATCAAAAAGCAAGAAGCAAGAATCCCATCGCCCCATGATGTACTTGGCAGCAGAAGCCAGGTGATAGGCACTTTCCCTG[C/A]GAAGAGCTACAGTAAGTGAAGCCTTCCCCACTTTCCTAAAGTTAAGGCAAGGTGACAGGTTGTTGATTAGATTTTCCCTGGAGCTGACTCACAGTCCTAT,BOT
AP2009_00000259-0_B_R_1689933708,AP2009_00000259,ACTTCGTCAGTAACGGACAGCAAGTCCAGCAAAGGGCCT,GAGTCGAGGTCATATCGTAGCAAGTCCAGCAAAGGGCCA,GCACATGATTAAAGATTGGAGCTCATTGACATGCGCCTTCATCGGTCTGCCTATAGTGAGTC,4071,CTCATTGACATGCGCCTTCATCG,BOT,[T/A],0,diploid,other,0,CTATTGATCCCCTCCAAGCCTTCTCTTCTCCAGACTGAGCAGTCTCAGTTCTCTTAGGGTCTCCTTATGGGAGAGATGCTCCAATCTTTAATCATGTGCA[A/T]GGCCCTTTGCTGGACTTGCTCCAGTATGTTGCTATTTCTCTGGCGCTGGGGAGCTCAGCACTGGACCCAACAGGGCTGAGTAGAGGGTAAGGATCACCTC,TOP
AP2009_00000006-0_T_F_1689933213,AP2009_00000006,ACTTCGTCAGTAACGGACGTGAAAAGCTCAGCACAGCTACTTACCA,GAGTCGAGGTCATATCGTGTGAAAAGCTCAGCACAGCTACTTACCG,AGTCAAGTAGTATCTTGCCTTATGATACACGTTGCCCTTAGGTATCCGGTCTGCCTATAGTGAGTC,4072,TACACGTTGCCCTTAGGTATCCG,TOP,[A/G],0,diploid,other,0,GAAATTTGTGACATGGGGCAGGCCTTGAGCACATTGGAACCGTTTTCATACTCATTAAACACACCGTCAGCTGCTGAAAAGCTCAGCACAGCTACTTACC[A/G]AAGTCAAGTAGTATCTTGCCTTATGAGCAACTCCGTTAATGGGACCTGCTTAAATGAAACCCCTAGAGGACTGAGATACTGTGTGCAGCAACAGAACTAG,TOP
AP2009_00000336-0_T_R_1689933862,AP2009_00000336,ACTTCGTCAGTAACGGACGACTAAATCATAGCTGTGCGGAGCA,GAGTCGAGGTCATATCGTGACTAAATCATAGCTGTGCGGAGCG,CAAGTTCTCTAGAAATTGGGAGGATATTAGCGAAGGTTGCTCCGGGTCTGCCTATAGTGAGTC,4075,GATATTAGCGAAGGTTGCTCCGG,TOP,[A/G],0,diploid,other,0,AGCTGTTTAGTCCATTAGGCAGCTTCAGAATTGGAAATTAGCAGTGGTCTGGAAATGCTGAATGCAACAGTTCAGCTACTAAATCATAGCTGTGCGGAGC[G/A]GCAAGTTCTCTAGAAATTGGGAGGAATATTATCTTAGCAAGTGTAATCTTTCTGGATGGCTTCATTGCCTTGAGGCTTCAGTTTACCCTTGTGACTGTTC,BOT
AP2009_00000186-0_B_R_1689933564,AP2009_00000186,ACTTCGTCAGTAACGGACGGGAGCATGAATGACTGATTGAAT,GAGTCGAGGTCATATCGTGGGAGCATGAATGACTGATTGAAC,GAGGTAAATGCAACAAAAGCTGCGCTAGGTTAATAAGCGGATGCGTCTGCCTATAGTGAGTC,4086,GCGCTAGGTTAATAAGCGGATGC,BOT,[T/C],0,diploid,other,0,CCTTGCTTGTATACATCATTGTAAAGAATATATTAAAATGGTGGGTGAGCCAGCTCCAAGCCTTCTCTTTCCACCCACAGCTTTTGTTGCATTTACCTCC[A/G]TTCAATCAGTCATTCATGCTCCCTCAGCCACTCGCCCACATCTATTCCTTGCTGACAGCCCAGCTGCACGTATGCATTCAGAACCACAGTAACTGCTTTT,TOP
AP2009_00000258-0_B_R_1689933706,AP2009_00000258,ACTTCGTCAGTAACGGACACTGTAAAGGGGCAGGGAAGCTG,GAGTCGAGGTCATATCGTACTGTAAAGGGGCAGGGAAGCTC,TGCATTTATTAACCTTTGACTCAGAGTGTGGAGTTCGTTCCTAAGCGTCTGCCTATAGTGAGTC,4092,GAGTGTGGAGTTCGTTCCTAAGC,BOT,[G/C],0,diploid,other,0,TGATTTTCTTGTCTTATCTGCTAAGGTTTAGGCTATATGATTAGTGTAACACACTTAGCATATTCCTATATCGGGTTGAGTCAAAGGTTAATAAATGCAA[C/G]AGCTTCCCTGCCCCTTTACAGTTTGGCATTGTCTTCATATTGTTGACCCGCACAGTATGTTAAATGAAGGATAAATTAGCGTATAGAAAGTGCAATTCTC,TOP
AP2009_00000128-0_B_F_1689933451,AP2009_00000128,ACTTCGTCAGTAACGGACGAGAGGTGCTATTTTATAGCAGCCCTT,GAGTCGAGGTCATATCGTGAGAGGTGCTATTTTATAGCAGCCCTG,TTTTAGGATGCTGATTGTTTAACAGTCACGCATCACCTATTCCGAGGTCTGCCTATAGTGAGTC,4099,AGTCACGCATCACCTATTCCGAG,BOT,[T/G],0,diploid,other,0,AAACAAGGATCCCTCTTGATAGCTTGAGTTCCTGACCACTAGGATGTAACTAACACAATGCATTCCACTTCACAAGGTTAAACAATCAGCATCCTAAAAC[C/A]AGGGCTGCTATAAAATAGCACCTCTATTGATCTCCATTACCGTGCTGAGCTCGACCAGCTGAGGATCAGCCCCTGCCTACAGTGGTGAGTAATCTCAAGT,BOT
AP2009_00000209-0_T_R_1689933610,AP2009_00000209,ACTTCGTCAGTAACGGACCACGGAACAAGCTGTATCCTACAGTA,GAGTCGAGGTCATATCGTCACGGAACAAGCTGTATCCTACAGTG,TTTCTTGGTTAGAACAGGACTCGAACCTATCTTCACGAGCGACACGTCTGCCTATAGTGAGTC,4107,GAACCTATCTTCACGAGCGACAC,TOP,[A/G],0,diploid,other,0,CAGAGGTAATTAACATGAGTGAAATATTCTTGAAGCCAATTCTGAAGCTCAAGCAGTTAAAACACACTAAGACTACACGGAACAAGCTGTATCCTACAGT[G/A]CTTTCTTGGTTAGAACAGGACTCACTGTTCTAATAGTAACATATTGTAATGTAATTTTTAATACTTCACACAAGAATGAATCCTGTTCCTCAACACAGCT,BOT
AP2009_00000327-0_B_F_1689933843,AP2009_00000327,ACTTCGTCAGTAACGGACGCAGAAGAAAAGGACTGGTGCAGCTG,GAGTCGAGGTCATATCGTGCAGAAGAAAAGGACTGGTGCAGCTC,GCTACCCAGGAATACCAATCCACTGGTTGCCAATTCGTATCGCGTCTGCCTATAGTGAGTC,4111,CACTGGTTGCCAATTCGTATCGC,BOT,[G/C],0,diploid,other,0,CTGCATTGCCCAGTCCCTTGACGGCATCAAAAGCTCAGCCTGGCTTTGAAATAGAGATCTGATAAAAAGGGTCAGTGAGGATTGGTATTCCTGGGTAGCT[C/G]AGCTGCACCAGTCCTTTTCTTCTGGCTGTGTGTATGCACTGACACTAAGCCAGCATCTTTCATCTGGTCACTTGTAAAGCACGAGTTGAATGCTCTGTGA,BOT
AP2009_00000256-0_B_F_1689933701,AP2009_00000256,ACTTCGTCAGTAACGGACGCAGATGTGGGGTGTGAAATACCT,GAGTCGAGGTCATATCGTGCAGATGTGGGGTGTGAAATACCG,TGATAAACCTCCAACTTTGTTTGCTAACGTGGCTCTAAATCGTCGGTCTGCCTATAGTGAGTC,4116,GCTAACGTGGCTCTAAATCGTCG,BOT,[T/G],0,diploid,other,0,GGAGTGGAATGGTACCTTCATAGCCATAAAGGCTGAGTAGCTCCTGGATTGGCATATCACTTTCCTGATAAATATTCAAACAAAGTTGGAGGTTTATCAG[C/A]GGTATTTCACACCCCACATCTGCTCTACAGCCTACAGGTGTGCATTTTAAACCTAAGAGCAAAACCAGACAGCTGATGGGCAGGTATACTAGGAATGCCC,BOT
AP2009_00000301-0_B_R_1689933792,AP2009_00000301,ACTTCGTCAGTAACGGACGGGAATAATCCCATGCTCTCTGTTCAAT,GAGTCGAGGTCATATCGTGGGAATAATCCCATGCTCTCTGTTCAAC,GGATCATACCTATACCCATTGGTGTATCCAACGAGGCCCAGTTTGGTCTGCCTATAGTGAGTC,4125,TGTATCCAACGAGGCCCAGTTTG,BOT,[T/C],0,diploid,other,0,GACAGTACTTAGTCTTGTCTTATGGAAATGTGAAGGTCATGGAAAGAGGCAAGGGAAAAGCTCAGCATTATAATAAACCAATGGGTATAGGTATGATCCT[A/G]TTGAACAGAGAGCATGGGATTATTCCACCTGGCTGGTGATAGGATACTGCTTCTGTCATGGTAAAATACTGTTCTTTGCTTTATAAGGTATTAGGAAGCT,TOP
AP2009_00000137-0_T_F_1689933467,AP2009_00000137,ACTTCGTCAGTAACGGACACCAGTTAGAGGAGGCCACTGTGA,GAGTCGAGGTCATATCGTACCAGTTAGAGGAGGCCACTGTGG,AGAAGCTGTTGAATCTCTTCCTAGTACCAAGTCTTACGTCAGCGGGTCTGCCTATAGTGAGTC,4133,AGTACCAAGTCTTACGTCAGCGG,TOP,[A/G],0,diploid,other,0,CACTCTTTTCCTCCTAGATCTTGAGCTGGCAGTAGATGAGCCAGAGGAGGTGCCTGTAGATGAGCCTTTAGGAAGAGACCAGTTAGAGGAGGCCACTGTG[A/G]AAGAAGCTGTTGAATCTCTTCCTCTAGATGCTGCTAGCTGCCAAGGTGAGATGTCTTTCTGCTACTGCTGAGTGCTTTTCTTGAGGCTGTAACATCAGGA,TOP
AP2009_00000214-0_B_F_1689933619,AP2009_00000214,ACTTCGTCAGTAACGGACTTCCAGAACAAAAAAGATGCAACTG,GAGTCGAGGTCATATCGTTTCCAGAACAAAAAAGATGCAACTC,TAAGACCTTATGCTATTTACAGATGTTCACATGCTGCGGGTAAACAGCGTCTGCCTATAGTGAGTC,4136,TTCACATGCTGCGGGTAAACAGC,BOT,[G/C],0,diploid,other,0,TGTTTTCTGCTCTGCAGCTGTCATGTCATATCCCAAGGCAATGAGCACTTTGAGAGCTCAAACAAGAAGTAATACATCTGTAAATAGCATAAGGTCTTAA[C/G]AGTTGCATCTTTTTTGTTCTGGAATTTCAGAAGAAAGTCACTACCAAGAATAATATCCTAGTATGTAGCTGCAAGGAAAAGAACCCATTTTATCAGAGGA,BOT
AP2009_00000344-0_T_F_1689933877,AP2009_00000344,ACTTCGTCAGTAACGGACGCCTGACTCACTTTGTCCAATGAA,GAGTCGAGGTCATATCGTGCCTGACTCACTTTGTCCAATGAC,GGCATTTAGGACTGAATCATCTAGTTATCACAGGCGCTTTGGCAACGTCTGCCTATAGTGAGTC,4161,GTTATCACAGGCGCTTTGGCAAC,TOP,[A/C],0,diploid,other,0,AGCTCTCTGGGTCCATTTTCCTCTGGTATAAATCTGTAAAGTTTTGTTGGCATCAGCATTAGACACAGTTGATGTTGGCCTGACTCACTTTGTCCAATGA[A/C]TGGCATTTAGGACTGAATCATCTAACCTTTCCAAAAGCTATGCCAGTTTACACCAGCTGAGAATCTGACCTAAAGCATTTTCTCTTTTTGACATCATGCT,TOP
AP2009_00000218-0_B_F_1689933627,AP2009_00000218,ACTTCGTCAGTAACGGACGGCTTTTTGGGCACTGGTTTGCT,GAGTCGAGGTCATATCGTGGCTTTTTGGGCACTGGTTTGCA,TACTGCATAATGCTGTTCTATACCACAACTTAGCATGGTCCGCTGAGGTCTGCCTATAGTGAGTC,4283,ACAACTTAGCATGGTCCGCTGAG,BOT,[T/A],0,diploid,other,0,AGGCATCTTAACCAGCTGTAATAATGGTCCGACAAACCTCATTAAGCTCAAAGTCAAATGAAAAATTTTGCAGCTGGTATAGAACAGCATTATGCAGTAC[A/T]GCAAACCAGTGCCCAAAAAGCGAGGTATCAGATCTCCACACAAGGCCTGAGGTCCTGATGAAAAGCCTGCTGATTTATATTCCATGTGCAGCTATGAGCT,BOT
AP2009_00000068-0_B_F_1689933335,AP2009_00000068,ACTTCGTCAGTAACGGACGCCTCTTGTGTTCCCATGGCACTAT,GAGTCGAGGTCATATCGTGCCTCTTGTGTTCCCATGGCACTAC,GTTGACAGGTTTTGAACACATCGTGCTCTGAGACGGCAAAGATTCGTCTGCCTATAGTGAGTC,4305,GTGCTCTGAGACGGCAAAGATTC,BOT,[T/C],0,diploid,other,0,GAGGTTTCAGAAGAAAGAAATTTCATTGCCTGTGATTTTAGCTTGATTCATTTCTTCTTCTCCTCCTCTCTATCTGTGATGTGTTCAAAACCTGTCAACA[G/A]TAGTGCCATGGGAACACAAGAGGGATGAGCAAAGAGCAATACATTCATGCTGAACAGCTTGTGCTGTACAGGATAAATGTATTAAATGTGTTAGAGAGCT,BOT
AP2009_00000382-0_T_R_1689933940,AP2009_00000382,ACTTCGTCAGTAACGGACGCCAAGTTTTTCCTTGCACACTGGACA,GAGTCGAGGTCATATCGTGCCAAGTTTTTCCTTGCACACTGGACG,GTCTGCACTTCAGTGTTAGAGATATGTCGTACTTTTGCCGTACCCAGGTCTGCCTATAGTGAGTC,4908,ATGTCGTACTTTTGCCGTACCCAG,TOP,[A/G],0,diploid,other,0,TTCCAGACTTCTTCTGGAAGTGCTCTGGTGTGCCGGCTGCTTTATCTGGGAGCTGTCAGCACTAGTGTTAGGGGCCCAAGTTTTTCCTTGCACACTGGAC[G/A]TGTCTGCACTTCAGTGTTAGAGATCCAGGCTGTTTTAAAACATGAATGCTCTCCCCCTTAGCTCCAGCCTCTCCACCTCCCCTCCCTCCTCCCACACAGA,BOT
AP2009_00000310-0_B_F_1689933809,AP2009_00000310,ACTTCGTCAGTAACGGACCAGATGAGGAAGCTTTTAGGATCGT,GAGTCGAGGTCATATCGTCAGATGAGGAAGCTTTTAGGATCGC,TCTATATGCACTTGGAATGTAAAAGTTGTAACGTCGGAAGCTACCTTGGTCTGCCTATAGTGAGTC,4931,GTTGTAACGTCGGAAGCTACCTTG,BOT,[T/C],0,diploid,other,0,TCCTTTTATCCATAAGTGGAAATCAGCCCTCTGGAAGCATCCCAGCTCTCACCACTTCAGGAAGAGCTATCATCCTTTTACATTCCAAGTGCATATAGAC[G/A]CGATCCTAAAAGCTTCCTCATCTGTCCTTCCAGCGAGACATGAGTAAGGCTGGGCAAACAGCCTGGCTGCTGTCCTGGGAGCTCGGTCCCAGGAGATGCC,BOT
AP2009_00000093-0_B_F_1689933383,AP2009_00000093,ACTTCGTCAGTAACGGACTGCAGAAATGTAAGTGCAGAATCAATCT,GAGTCGAGGTCATATCGTTGCAGAAATGTAAGTGCAGAATCAATCC,CAGAGTTTTACAACAATGCAAATGCTCTCTTCGTGTATAAACGGGGGTCTGCCTATAGTGAGTC,4950,TGCTCTCTTCGTGTATAAACGGGG,BOT,[T/C],0,diploid,other,0,CTAAGCTCAAATAAAATGTCTGGAAATATTTTTGGCTTTGTTTTGCACTTATCTAATTTTAACAATGAGAAACAAGTTTTGCATTGTTGTAAAACTCTGT[G/A]GATTGATTCTGCACTTACATTTCTGCATAGCTATGCAGTGGAAGTGGCAAGCAAACCAGGATTTCGGTATTAACCTCCACAAGGGAAAGAAAAACTGTTA,BOT
AP2009_00000364-0_B_R_1689933918,AP2009_00000364,ACTTCGTCAGTAACGGACGTCAAGAGCTGTTTAACTTGGCAAAGT,GAGTCGAGGTCATATCGTGTCAAGAGCTGTTTAACTTGGCAAAGA,TTTGATTTGACTCTGGCTTCTTCAAAGCGGTATTTTACGTGACGGGTCTGCCTATAGTGAGTC,4951,TCAAAGCGGTATTTTACGTGACGG,BOT,[T/A],0,diploid,other,0,ACTAGCTCACCACATAGTATTATGAATTGACTCATCTAGTTACACGTACAAAACAGTACACATTTTTTCAGTGCTTTCAGAAGCCAGAGTCAAATCAAAG[A/T]CTTTGCCAAGTTAAACAGCTCTTGAGTCAGACCTCAAGGTAGCTGTCACTGGGCTTCAAACACACTTAGTGTCAGCATTCCCTGCTCTCCACACTCCACA,TOP
AP2009_00000273-0_B_F_1689933735,AP2009_00000273,ACTTCGTCAGTAACGGACCAAGAGATTTGAAGCAAGGCTTTTT,GAGTCGAGGTCATATCGTCAAGAGATTTGAAGCAAGGCTTTTC,TTTGTCTCCTAGGCTTAAAAGAAATTAGCAAGCGCCTCATGTATCGGGTCTGCCTATAGTGAGTC,4969,ATTAGCAAGCGCCTCATGTATCGG,BOT,[T/C],0,diploid,other,0,TTTTTTGTAGGCAGGAGCTCAGAGAAAAACAACCCTAATGTACACACTTAGGGAATAAGAGACCATCATGGAATTCTTCTTTTAAGCCTAGGAGACAAAG[G/A]AAAAGCCTTGCTTCAAATCTCTTGTGTGCCTAAGGCTCAGCAGCTCTGTGGATTGGGATTTAGCCAGAAACAGTCATTTAGAAACAGGCTACTCAGATTC,BOT
AP2009_00000241-0_T_F_1689933673,AP2009_00000241,ACTTCGTCAGTAACGGACGAGCCCACATTTGCAGAAGAACCA,GAGTCGAGGTCATATCGTGAGCCCACATTTGCAGAAGAACCG,CTTGTCTTCAGCACTTCAAGGTCATAACGATTCGTGTGACAGTTCGTCTGCCTATAGTGAGTC,4974,TCATAACGATTCGTGTGACAGTTC,TOP,[A/G],0,diploid,other,0,AATTTCTGTTCAGAAGTTCTTGTTATCCCTCACCACAACCAGAACAGTTCTGTAGGGAAAGCTGTGAGCTCATTAGATAGCCCACATTTGCAGAAGAACC[A/G]CCTTGTCTTCAGCACTTCAAGGTGAGCTTTTCTTTATTGATTTCTAGTGCTCTCATAAAAAGAAATGGGCGCTGGATTCTCCAAAGTTCATAAGGAGCTA,TOP
AP2009_00000337-0_T_R_1689933864,AP2009_00000337,ACTTCGTCAGTAACGGACCTGTCAATTTGCACATGACATCAAA,GAGTCGAGGTCATATCGTCTGTCAATTTGCACATGACATCAAG,ACTCAATCAGCACTCAAGAGTTCACGGTAACATTAACGGGGTATGGGTCTGCCTATAGTGAGTC,4997,CACGGTAACATTAACGGGGTATGG,TOP,[A/G],0,diploid,other,0,ATTCTCATTTAGGGAAGGCCAGTTAGAAAACCGGAGCCAATCACTATATGAGTTTGCCTTTACATAAATCAAGCTGCTGTCAATTTGCACATGACATCAA[G/A]GACTCAATCAGCACTCAAGAGTTTTGTTACCTCATCTAATCTCTCTGTTTGCGATTTCAGTCGTGTGACAGTGCTTTTCAGCTCACCATTTTCGTCTTCC,BOT
AP2009_00000317-0_T_R_1689933824,AP2009_00000317,ACTTCGTCAGTAACGGACGCAGGGGCTCTTCATTCAGCACA,GAGTCGAGGTCATATCGTGCAGGGGCTCTTCATTCAGCACG,GAGACTTCATGAGGATGCGGTTGCACCATACATCGAAGTGAGAGTCTGCCTATAGTGAGTC,5003,GTTGCACCATACATCGAAGTGAGA,TOP,[A/G],0,diploid,other,0,TCGGCGTGTTCTCATAGCAAAGCAAGTTAAAGGGATCAGATCTTTTGCCTGTGGCCTTAATTTCTCCCCCCACCAGCTCCAGGGGCTCTTCATTCAGCAC[G/A]CGAGACTTCATGAGGATGCGCATCAGGCTGGAAGACAGGTTGTAGGCTTTGGGAGCCAGCAGCAGGTTGTGGGAATCAGCAAGCAGCTCCTGGGGCTTGG,BOT
AP2009_00000048-0_T_F_1689933295,AP2009_00000048,ACTTCGTCAGTAACGGACATCCAGGCCAGTGTGCAGTCAA,GAGTCGAGGTCATATCGTATCCAGGCCAGTGTGCAGTCAG,TACTGAACAAAGCAAGCTCCTTCTAGCTTATGGGGCGAGAATCAGGTCTGCCTATAGTGAGTC,5009,TCTAGCTTATGGGGCGAGAATCAG,TOP,[A/G],0,diploid,other,0,AGCTTGCAGCTCAGAGCTTTTATTATCTTAAACATTTGTAGTTTCCTAATGCAAACTAAGTTTTTCTTTGGGGTAATAAATCCAGGCCAGTGTGCAGTCA[A/G]ATACTGAACAAAGCAAGCTCCTCTTTATTTACAGAATACTTGTGTTTGAGAAATTAGTGTAGACTCATTGGATTTACAGCTCTTGCTCGTGTGAAGCTGA,TOP
AP2009_00000304-0_T_R_1689933798,AP2009_00000304,ACTTCGTCAGTAACGGACGTTCCCCTGTGGAGCTCAGCA,GAGTCGAGGTCATATCGTGTTCCCCTGTGGAGCTCAGCG,AGGACCAGGATCTGTGATATCTATCGTCAACCTTATTGCGCTCAGGTCTGCCTATAGTGAGTC,5021,TATCGTCAACCTTATTGCGCTCAG,TOP,[A/G],0,diploid,other,0,ATCATTAAATTGTCAACATTTGCCAAGAGATACCACACAGTAACCACAAGTTTTGTTGTGCTACTTGCTAGGGAGTGCTGGTTCCCCTGTGGAGCTCAGC[G/A]CAGGACCAGGATCTGTGATATCAACCCACAGAAACCCTTGGCCTTTAATCTCCTTTTGATGGCAGTCATTGCCAGTCCTTTGAGATGTGTTATCACCCCA,BOT
AP2009_00000342-0_B_R_1689933874,AP2009_00000342,ACTTCGTCAGTAACGGACGCAACAGGCAGACTTGTCAGCTT,GAGTCGAGGTCATATCGTGCAACAGGCAGACTTGTCAGCTC,GAGTCTGGAGGTAGCAACATGCCTCTATATCGGGGAATGTAGCACGTCTGCCTATAGTGAGTC,5035,CCTCTATATCGGGGAATGTAGCAC,BOT,[T/C],0,diploid,other,0,TTTAACTGGCAGCAAAGCAGAGACTCCAAGACAGATGTTTAACACATACCCAGCTTACTGCAACACACGTTAGTAGCACATGTTGCTACCTCCAGACTCA[A/G]AGCTGACAAGTCTGCCTGTTGCTTCTCTGAAGACAGAATGCCTTGTTGCTCCCTGGCAGAACAAGCTCAAAATTATTAGCAAGATTTTTCTTCTACCAGC,TOP
AP2009_00000113-0_T_R_1689933424,AP2009_00000113,ACTTCGTCAGTAACGGACGACATTCCCACCAGCTCTGGTACA,GAGTCGAGGTCATATCGTGACATTCCCACCAGCTCTGGTACG,TACCACCTATCACCAGCATCAAACTTTCCCGATGACAAGGTCGAGTCTGCCTATAGTGAGTC,5052,AAACTTTCCCGATGACAAGGTCGA,TOP,[A/G],0,diploid,other,0,GCAAAGAGGTATTATTCATGTTCACATCTCTGAGCATTGGCTTGGCATTTTCCAGTCCTTCACAATTTGGCTGCTCAGACATTCCCACCAGCTCTGGTAC[G/A]TTACCACCTATCACCAGCATCACTAAGCAAGATCCTAACATGCTGCTCTGCCGACCATCATCAGAACACCTCCATGCAGTCAGGAAAAGTACATGTTGAC,BOT
AP2009_00000294-0_B_F_1689933777,AP2009_00000294,ACTTCGTCAGTAACGGACCACAGAGATTCAACCCTCACATGTT,GAGTCGAGGTCATATCGTCACAGAGATTCAACCCTCACATGTC,CTCTCTTTCTTTTTTCTCCACCGAGTCGAATATACCATCGTAACGCGTCTGCCTATAGTGAGTC,5057,GAGTCGAATATACCATCGTAACGC,BOT,[T/C],0,diploid,other,0,TAAGATCTGGACAGTTTCACCTAGTTCCAGGACTAAGCCTTGCGGTACAGCTCCACGGAAGCTGCATATCACTAGAGGGTGGAGAAAAAAGAAAGAGAGA[G/A]ACATGTGAGGGTTGAATCTCTGTGTGCATTTTTCTTCTAAGCATAGCACTTTAGCTCATTCCCTACATAAAAATAGCTATTACACAGCTGCCCAGAAAAC,BOT
AP2009_00000311-0_B_R_1689933812,AP2009_00000311,ACTTCGTCAGTAACGGACACAAAGAGCTGAAGCAGGAGCCT,GAGTCGAGGTCATATCGTACAAAGAGCTGAAGCAGGAGCCC,TAGATGACCTTCCGTGTATGATACCCATCAAACCGTAAGTCTAGGCGTCTGCCTATAGTGAGTC,5058,ACCCATCAAACCGTAAGTCTAGGC,BOT,[T/C],0,diploid,other,0,GCTCCTTCCACTCTTGCTCGTTAAGATTAAGATCAGGCATCAAGTTGTTCTGAGATATAGAACCCCCTGCTCCAGCAATCATACACGGAAGGTCATCTAC[A/G]GGCTCCTGCTTCAGCTCTTTGTTCAAGCTCGGAGGAAATGAGTCGTCAGCATCACCACCTCCATTCATTTGCAGGCTGGAATCTGGAAGACACTTCTTGC,TOP
AP2009_00000174-0_T_F_1689933539,AP2009_00000174,ACTTCGTCAGTAACGGACGTTCCTTCCAAAGTCTGGCAGATTTC,GAGTCGAGGTCATATCGTGTTCCTTCCAAAGTCTGGCAGATTTG,GTGTGATGGTTTTCAGTTAGGTCAGTGATTACTCACCGGACGATACGTCTGCCTATAGTGAGTC,5073,CAGTGATTACTCACCGGACGATAC,TOP,[C/G],0,diploid,other,0,TACATATGTGGGCAGCTGCACCATTTCAGATGTAGATCCAGCTTTGGGTTGGAAGACACCAGGCTGGTTTGAACACTTCCTTCCAAAGTCTGGCAGATTT[C/G]AGTGTGATGGTTTTCAGTTAGGTCCATTTTTAACAAAAGCAAATGCAAATGAGAAGCTACCCAGAAATAGCACTGCATATCAATTTTCTACATCAATTTA,TOP
AP2009_00000026-0_B_R_1689933252,AP2009_00000026,ACTTCGTCAGTAACGGACGCCACGTCCTGCATCTGATGCTT,GAGTCGAGGTCATATCGTGCCACGTCCTGCATCTGATGCTC,CTTTAATACTGCACAGAATGGTAACTTTGTCGAAGAAACGCAGGACAGGTCTGCCTATAGTGAGTC,5074,CTTTGTCGAAGAAACGCAGGACAG,BOT,[T/C],0,diploid,other,0,TTTCCCTTCCTTCTCCACCCCCTCTTTCTCCCTTCCCCAGTCTCTCTTTGAGTATGGGCAGCTGCAAGAAGACAATTACCATTCTGTGCAGTATTAAAGG[A/G]AGCATCAGATGCAGGACGTGGGAGGTGATCCCAAGGGATATTTTGCTTCGAGAAGGGTGGAGACAAGCTGCAGAGAGTCCAGAGGACAGCAAAGCTTTGG,TOP
AP2009_00000271-0_B_F_1689933731,AP2009_00000271,ACTTCGTCAGTAACGGACGAATTATGCTGCACAGTTTAAGCTCAT,GAGTCGAGGTCATATCGTGAATTATGCTGCACAGTTTAAGCTCAC,GACTTCAAATATATAGGTTTGCCCTGTGACGTGGTCGAGTAAACTTTCGTCTGCCTATAGTGAGTC,5076,TGTGACGTGGTCGAGTAAACTTTC,BOT,[T/C],0,diploid,other,0,CTGTTAATAGGCTGCATTCTGCAGAAGTGTCTCTTAATCTAGTAAATTCAGATGCATTGTGTATATGTTTTACAGGGGCAAACCTATATATTTGAAGTCA[G/A]TGAGCTTAAACTGTGCAGCATAATTAGAGGAATGAGCCTCAGGTTGCTTTGTCAAAACATTCTTTAATTGCTGGATTTTAGGATTATTGGATTAGAAGAT,BOT
AP2009_00000105-0_B_R_1689933408,AP2009_00000105,ACTTCGTCAGTAACGGACCCTCTGAAAAAGGGGATTCTATACCTTT,GAGTCGAGGTCATATCGTCCTCTGAAAAAGGGGATTCTATACCTTC,AAATCTCCTTCATAACTTTTAATTCTCCATTCGAGGAAAATCCGTTGTCGTCTGCCTATAGTGAGTC,5091,TCCATTCGAGGAAAATCCGTTGTC,BOT,[T/C],0,diploid,other,0,GCTGAGGTTTCTATTTTTAAAACATTTGTTTCATTCTAAACCTATAATCAAGATGAGAAAAGGTGTCAGCTGTTGAATTAAAAGTTATGAAGGAGATTTA[A/G]AAGGTATAGAATCCCCTTTTTCAGAGGCAGAGGCTCAAGCAAACATGGTGATGGCTCTGACAGTGGTTACTGCTTCCTCCAGAGCTTCAGCATCTGCTCA,TOP
AP2009_00000307-0_T_R_1689933804,AP2009_00000307,ACTTCGTCAGTAACGGACGACCCAGAGCTGCGCTGTGTTAA,GAGTCGAGGTCATATCGTGACCCAGAGCTGCGCTGTGTTAC,AACTCCTGGTATTATGACATGCTCATGTATGACGGCTCCTTATGTGGGTCTGCCTATAGTGAGTC,5104,CATGTATGACGGCTCCTTATGTGG,TOP,[A/C],0,diploid,other,0,TATTCATAAGTGTTAACAAATAAATTGTATCCTTACGTACAACAGTGACACTTAAGGAAATGAGAGTACACACACACGCACCCAGAGCTGCGCTGTGTTA[C/A]AAACTCCTGGTATTATGACATGCTTCAAATAAGATTTATTTTAGAAGTCTTGAACATGGATCATGCCAGTTAGATGTCTCCTTTAGACACATCAATAGCT,BOT
AP2009_00000094-0_T_R_1689933386,AP2009_00000094,ACTTCGTCAGTAACGGACGCAGAGGTCCAAGAAGTTGACACTCA,GAGTCGAGGTCATATCGTGCAGAGGTCCAAGAAGTTGACACTCG,GCAGAAAAATTAGGTCACGTTTTGCGAACTATGACTAACGTGCAGAGTCTGCCTATAGTGAGTC,5118,TGCGAACTATGACTAACGTGCAGA,TOP,[A/G],0,diploid,other,0,CTCCGCAATGGCCGACCATTCGTCTTTTAGCTGCAGCTGTGTGAGATCGTGACCCAATACACGCCTCATAGAGAGGCAGAGGTCCAAGAAGTTGACACTC[G/A]AGCAGAAAAATTAGGTCACGTTTTTAGACGGTGCCGTAATGAGGCCTGAGCTTGGTCACAGTAGGGGTGCCAGGCCACACTGTGTAGAACAAAAGCTTTG,BOT
AP2009_00000003-0_B_F_1689933207,AP2009_00000003,ACTTCGTCAGTAACGGACCTCGAGACCCCACCTGGAGTT,GAGTCGAGGTCATATCGTCTCGAGACCCCACCTGGAGTC,TGTGTTCAGCTCAAGGGACGATGCCAATATGACGATTGCTAGAGTCTGCCTATAGTGAGTC,5123,GATGCCAATATGACGATTGCTAGA,BOT,[T/C],0,diploid,other,0,GAGGTGCTTCAGCCTGCTGAATGTTTTTGTGGGCCTCCTCTGGATTCATTTTAATAGATCCATGTCCTTCTTGTGCTGGGGTCCCTTGAGCTGAACACAG[G/A]ACTCCAGGTGGGGTCTCGAGCAGAGTATGGGGGCACAATCACATCCCTCAATTTGTTGGCCATGCTTCTTTTGATGTAGTCCAGGACACAGTTAGCTTTC,BOT
AP2009_00000299-0_T_R_1689933788,AP2009_00000299,ACTTCGTCAGTAACGGACGGATGCACAGCCTGAGCTGAGCA,GAGTCGAGGTCATATCGTGGATGCACAGCCTGAGCTGAGCG,AGAGGTTTTAATCAATCTGAGAAGTCGATATTTGCGAGGCACTGTATGGTCTGCCTATAGTGAGTC,5127,TCGATATTTGCGAGGCACTGTATG,TOP,[A/G],0,diploid,other,0,AGTTGATCCCTAATAGGTCTTTTCCATCTCTGATTTCTATGATGTGCTGTACACAAAGCAAGGAGCAGCAGCTAAAATCGATGCACAGCCTGAGCTGAGC[G/A]GAGAGGTTTTAATCAATCTGAGAAGCCGTTTATTGTGAGGATGCAACAAAGCGACAGAGATTATCACTATTACACATGAAACTGGAACATGGAAAACAAA,BOT
AP2009_00000224-0_T_R_1689933640,AP2009_00000224,ACTTCGTCAGTAACGGACGTGAATGAACACAAGTGCAATGCCA,GAGTCGAGGTCATATCGTGTGAATGAACACAAGTGCAATGCCG,AGAAGGATTTCAGGAATCTGGATGTTTAGCCGAGTCCACACCTTCGTCTGCCTATAGTGAGTC,5131,ATGTTTAGCCGAGTCCACACCTTC,TOP,[A/G],0,diploid,other,0,AGCAGAAATATGTTCGTGCTACATAAAAAGACCACCCCCAGCTACTCCAAGGACACAGCAGGATTTGGCGTCTCTTTTGAATGAACACAAGTGCAATGCC[G/A]AAGAAGGATTTCAGGAATCTGGTGGTCTATATTTACATCTCATCCAGCTAACTGCCAACCAAGCAAACATCTTAGAGGGATCATCTTGCTCCCACAGGCT,BOT
AP2009_00000193-0_B_R_1689933578,AP2009_00000193,ACTTCGTCAGTAACGGACGGAACCACCTACAGTGGTGCTGCT,GAGTCGAGGTCATATCGTGGAACCACCTACAGTGGTGCTGCG,GTTGGAAGTTGAGATATGCGTACTGAGTCATTAGCGCGATTTCTAGTCTGCCTATAGTGAGTC,5133,ACTGAGTCATTAGCGCGATTTCTA,BOT,[T/G],0,diploid,other,0,TATTTCATTAGTGGCTCAACCCAGCTCCCTGCCAGTCAGACACAGTTATTTATTTATTTTCACTAACACGCTGAATTAACGCATATCTCAACTTCCAACA[A/C]GCAGCACCACTGTAGGTGGTTCGGTTCGACTTAGCTGAATTATTGACATGACAGTTGCTTTCTGAATCACTTGTCAAAAGCAATCTCTAGCACCCACCGC,TOP
AP2009_00000207-0_T_F_1689933605,AP2009_00000207,ACTTCGTCAGTAACGGACGGAGGGTGGGAATTGGTGGAACA,GAGTCGAGGTCATATCGTGGAGGGTGGGAATTGGTGGAACG,GAGTAACAGTGAGCTTCAAAGTGCCGGTGATCTTGAGCGATATACTTGTCTGCCTATAGTGAGTC,5140,CCGGTGATCTTGAGCGATATACTT,TOP,[A/G],0,diploid,other,0,TTTAGCTGGAAGGCCGAGTGGTGGGGTAGCATCCCCGAGTCAGTGGTGTGGCGGGCAGGAATAAAACAAGGAACATTTTGAGGGTGGGAATTGGTGGAAC[A/G]GGAGTAACAGTGAGCTTCAAAGTGCAGAGACTGACTGCCAGAACCCCAGCCACCTTCCCTCCCCACAGGCAGCTTCAGCTAGGAAAAGTGCAGCCTTTCC,TOP
AP2009_00000075-0_B_F_1689933349,AP2009_00000075,ACTTCGTCAGTAACGGACGGGAGTGAAAAAATCCATTACCACCAAT,GAGTCGAGGTCATATCGTGGGAGTGAAAAAATCCATTACCACCAAC,TATCTCTAGGTGTTTCACAGTTCCCTCGAATGGTCGATGGCTTCTATAGTCTGCCTATAGTGAGTC,5157,CTCGAATGGTCGATGGCTTCTATA,BOT,[T/C],0,diploid,other,0,TGTCATAATTTTCTTTCTCCTCAGCAGTGAGCTTGGTTCCATACCAAAATGCAAGAGCATAGGATCCAAATATAAGGAACTGTGAAACACCTAGAGATAC[G/A]TTGGTGGTAATGGATTTTTTCACTCCAACGCTTCTAGCCAGCTCTAGGTTAGCATCATATCTGAAAATGGATGAGGAAACAATTAATTTGACATGCCATT,BOT
AP2009_00000205-0_T_F_1689933601,AP2009_00000205,ACTTCGTCAGTAACGGACGGCCAAAAATGTAGCTGGAACACA,GAGTCGAGGTCATATCGTGGCCAAAAATGTAGCTGGAACACG,TGACAAGAAAACACATGGTTTACTCTATATCCCGAAAGTACAGGCCCGTCTGCCTATAGTGAGTC,5176,TCTATATCCCGAAAGTACAGGCCC,TOP,[A/G],0,diploid,other,0,AAAATGAAAAGAGGTGAAGGAAGCTAGCAAAGAGGATAGAGAGGAAAGTCAGGGAATGGGATGCTGTACGTGATTAAGGCCAAAAATGTAGCTGGAACAC[A/G]GTGACAAGAAAACACATGGTTTACTGTTGTGGAAGCATTCGAGTGCATCCATTTATATAACGACCCATCTTTATAGAAACAATGCACAGAAGGACTTTAA,TOP
AP2009_00000284-0_B_F_1689933757,AP2009_00000284,ACTTCGTCAGTAACGGACCAGGATGAATACTGCAACACCCAGG,GAGTCGAGGTCATATCGTCAGGATGAATACTGCAACACCCAGC,TAAAGCTCTACTTCCTCTGGACTCTGAATAGTCGCAATTTGGTCTGAGTCTGCCTATAGTGAGTC,5177,CTGAATAGTCGCAATTTGGTCTGA,BOT,[G/C],0,diploid,other,0,CTCCTTTTTTTGGAGTGCATCCATATGGTCTTAAGCTTAGTGTTCTTGCATTCCACACATTTCTATGAAGTGCAGAAGTCCAGAGGAAGTAGAGCTTTAT[C/G]CTGGGTGTTGCAGTATTCATCCTGTAACTCAACAGAATAGACTTAATTTTAACCTGTTGTATTTTAAGGCTTGCCGCACTCCTAGCCGAGATGAAGCTGG,BOT
AP2009_00000375-0_T_R_1689933962,AP2009_00000375,ACTTCGTCAGTAACGGACGTTCGCCACGTTAACTAATAACTGAACA,GAGTCGAGGTCATATCGTGTTCGCCACGTTAACTAATAACTGAACG,TATGCTAATTTACTTTCCTCCAGTGTTTAATACGGGGCCACAACTTCCGTCTGCCTATAGTGAGTC,5184,GTTTAATACGGGGCCACAACTTCC,TOP,[A/G],0,diploid,other,0,TTTCAGATCATTTCGAGGTGAAGTGTTGACACTTCACCATGACAGCACAGCTACAAAGGTTCTGCTCAGCCTCCTTCGCCACGTTAACTAATAACTGAAC[G/A]CTATGCTAATTTACTTTCCTCCAGTGAACCGTCTGCATTCCCGTCTGATTTCCTGTAGCTACAAATAGGATAATCAGGAGAACAAAGCCTTCAGTCCTGC,BOT
AP2009_00000000-0_T_R_1689933202,AP2009_00000000,ACTTCGTCAGTAACGGACGGTACAGCTTAGAGCCATCGATCTACA,GAGTCGAGGTCATATCGTGGTACAGCTTAGAGCCATCGATCTACG,TCAGGATATGTTTCAGATGGTCTGGTGTGCAATCACGAGTATCTTGGTCTGCCTATAGTGAGTC,5188,TGGTGTGCAATCACGAGTATCTTG,TOP,[A/G],0,diploid,other,0,GTTTATTGTTCTTTTAAAAGGCACAGTGACAATTTCAGCTTCCCCTCGTTTTCTTTGACCTTGCAAAATAGCAGGGTACAGCTTAGAGCCATCGATCTAC[G/A]ATCAGGATATGTTTCAGATGGTCTCCAATTAAATTTTCACATTGCCTGATGATAAAAGAGGCCCACGTGCCAGACAGCAGCAGCAGCTGAAATAAGAAAA,BOT
AP2009_00000126-0_B_F_1689933447,AP2009_00000126,ACTTCGTCAGTAACGGACCCGTCAACATCAGTTGTACTTGAACT,GAGTCGAGGTCATATCGTCCGTCAACATCAGTTGTACTTGAACG,TTTGCTTTGTAGAGCTCTCACTTTCAAAGGTAGACCCGACACGTTTGTCTGCCTATAGTGAGTC,5221,TTCAAAGGTAGACCCGACACGTTT,BOT,[T/G],0,diploid,other,0,GAACAACGAAAAAACATAACATATTGCTCTTCAAAGGTGTTTAGCCCCCTGATTCCTCCTTAGGTGCATAAATTTTGAGTGAGAGCTCTACAAAGCAAAT[C/A]GTTCAAGTACAACTGATGTTGACGGTGATGAGCCACTCTAAGTTTCATGGCAGACTTCACTTACAGGGCCAGCAGGGAAATGCTACCCCTTACACTATGT,BOT
AP2009_00000237-0_T_F_1689933665,AP2009_00000237,ACTTCGTCAGTAACGGACGTGGGTCTTGGAGGAAGCAATGAA,GAGTCGAGGTCATATCGTGTGGGTCTTGGAGGAAGCAATGAC,TTGCTTTAGACTTTGAGGCAGCATGGTACGCCAATCTAATGGTGAGTCTGCCTATAGTGAGTC,5237,CATGGTACGCCAATCTAATGGTGA,TOP,[A/C],0,diploid,other,0,CTGCTGAGGAGGGCCGTACATAATAACTGTCTGTATCGAGAAAAGTGGCCCTTTTAGCAGTTAATGAGCAAGCTGAGCTGGGTCTTGGAGGAAGCAATGA[A/C]TTTGCTTTAGACTTTGAGGCAGGAATCTTTGACAAAGAGGCAGTCTAGTCACGAGAAAACAAAAGAAAACAGAACATGAAGCTGGACAAAAGGAAAACAC,TOP
AP2009_00000229-0_T_F_1689933649,AP2009_00000229,ACTTCGTCAGTAACGGACGGTTTCCTGCTGCAGGCACCA,GAGTCGAGGTCATATCGTGGTTTCCTGCTGCAGGCACCG,ATCCTGTAGGTCACACAGCTACGAGATAGGCAATCATACGCGCTACGTCTGCCTATAGTGAGTC,5246,GAGATAGGCAATCATACGCGCTAC,TOP,[A/G],0,diploid,other,0,GGAAAAGTCCTGCAGGAACAGTTGCTGTTATTAATAGGCACCTTGCTAATGCTGCCCAAGATGGCCAGCTCCTTCTTGGTCGTTTCCTGCTGCAGGCACC[A/G]AATCCTGTAGGTCACACAGCTACATGCTCCATTACAAGCTATTTCCTCCGGACATTTGCAATGCCTCCAAAGGCTTCTGCAGAAGGTCCTGATGCTCTCC,TOP
AP2009_00000191-0_B_F_1689933573,AP2009_00000191,ACTTCGTCAGTAACGGACGGTGGTGCTGCACTGATGAGGACT,GAGTCGAGGTCATATCGTGGTGGTGCTGCACTGATGAGGACA,TCTCACATTCTTCTGTCATACTTGCGATTATCCATAAGGTCGCCGAATGTCTGCCTATAGTGAGTC,5257,CGATTATCCATAAGGTCGCCGAAT,BOT,[T/A],0,diploid,other,0,GTATAGCTGTGCAAGATGAAAATAAACTCACTGCTTCAGAAACAGAAGGGAGATACGAAGCTGCTATGATCACGACAAGTATGACAGAAGAATGTGAGAT[A/T]GTCCTCATCAGTGCAGCACCACAAGCTGAAAGTCAGCTTCTTGTGGCAGAAGGAGATGAAGAGACCATTCTCTCTCCAAACGCATCAGAGGAATGCAAGA,BOT
AP2009_00000225-0_T_F_1689933641,AP2009_00000225,ACTTCGTCAGTAACGGACCCAGCTTTGAATGAGATAGCTCAGGTA,GAGTCGAGGTCATATCGTCCAGCTTTGAATGAGATAGCTCAGGTG,TAGAAGCAATTGAGGCATAGAAAAACAGCGGTTCAGTTTGTCGTAGGTCTGCCTATAGTGAGTC,5285,AAACAGCGGTTCAGTTTGTCGTAG,TOP,[A/G],0,diploid,other,0,GCAGGAAAGCACTTGACTTAGCCTCATTATATTCAATCGCTGCTGGCTGCAGAGAGAAGAGCAGAGGTAACCTGCCAGCTTTGAATGAGATAGCTCAGGT[A/G]TTAGAAGCAATTGAGGCATAGAAGCACAGAGTATCAGCTGACCTGCTGAGACCAACCTCATTTCTGGAACTGAACTGGTAGACTGTGTTTTAAATGCAAG,TOP
AP2009_00000373-0_B_F_1689933957,AP2009_00000373,ACTTCGTCAGTAACGGACGTGGACAGCTGGTCCCTCGGT,GAGTCGAGGTCATATCGTGTGGACAGCTGGTCCCTCGGC,TTCTCCTCTACATCCTGGTGAAGCAGTCGCATTCATTAGGACGAGTCTGCCTATAGTGAGTC,5290,AAGCAGTCGCATTCATTAGGACGA,BOT,[T/C],0,diploid,other,0,TGGGCTCCCGGTAGTCCCCGCTCGTGATCTGCTTGACCAGAGTCTTGTAGTCGTGGCCGTCGAACGGCATCGTGCCGTGCACCAGGATGTAGAGGAGAAC[G/A]CCGAGGGACCAGCTGTCCACCTGCCACAGGGAGAGGTGACCCTGGAGGGGGGCAGCAGGACCAGGCCCCCCCCCACCGCCCAGCCAGAGGCTCACAGCAG,BOT
AP2009_00000108-0_T_F_1689933413,AP2009_00000108,ACTTCGTCAGTAACGGACGTGCAAGAGCAACCTAATAAAGCAGCA,GAGTCGAGGTCATATCGTGTGCAAGAGCAACCTAATAAAGCAGCG,TTGCTTTATTCAAAGTCATAAACTCTAGATCGCAAAAGTGTCTCGGAAGTCTGCCTATAGTGAGTC,5293,CTAGATCGCAAAAGTGTCTCGGAA,TOP,[A/G],0,diploid,other,0,AAGGGTACTTCCATGCTTAAAACACTCGGTGGAATTTATGAGATAAAGACCACATCATTGCAGAGCTCTGCTCCCTGCAAGAGCAACCTAATAAAGCAGC[A/G]CTTGCTTTATTCAAAGTCATAAACTCTCCCTTTCCAAGAGCTGACAGTATTGCAGCGATGATAGATTGCTTATAACTGAGCTTGCCTGACTCATCTTATT,TOP
AP2009_00000293-0_T_F_1689933775,AP2009_00000293,ACTTCGTCAGTAACGGACGTGTTGCATCCACTTTCTGGAGATCA,GAGTCGAGGTCATATCGTGTGTTGCATCCACTTTCTGGAGATCG,TGTTGTAAAGCTCCAAGTATTGTTGGTCCAAGTGTAGCAACGATGAGGTCTGCCTATAGTGAGTC,5297,TGGTCCAAGTGTAGCAACGATGAG,TOP,[A/G],0,diploid,other,0,CTCCTAAATGCCAACAGTAATATGAGGAAACCTGCAGATTCTTCTAATTGTAAATGCAACAGGCAAGGCTTTGGGCTGTTGCATCCACTTTCTGGAGATC[A/G]TTGTTGTAAAGCTCCAAGTATTGTTTAGCCTTTGGTGTTCCCATTTATTTCCACAGCTTTTTCTAAACGCAGAAGTTTGAAAAATGAAAGTCTTTCAAGA,TOP
AP2009_00000296-0_T_R_1689933782,AP2009_00000296,ACTTCGTCAGTAACGGACTGCCCTAGAAGTGACAGAGCTCAA,GAGTCGAGGTCATATCGTTGCCCTAGAAGTGACAGAGCTCAG,ATTTTTAACCTGCTCTTTACCAGTCTACTCAAGCGAATTTGGATGGTGTCTGCCTATAGTGAGTC,5310,TCTACTCAAGCGAATTTGGATGGT,TOP,[A/G],0,diploid,other,0,TTCACTGAATGAATGACCAAAATAATTAATCAAAACCCAGGAGAGCCACACCAGCTTACACCGTAGGCAGCTCACTGTGCCCTAGAAGTGACAGAGCTCA[G/A]CATTTTTAACCTGCTCTTTACCAGTTGTCATACATCAGCAACACATGACCTTTACTGCTGATCTTTCCGCAGGTTCACTCCTGGTCTGGGGGCGGTAGGG,BOT
AP2009_00000042-0_T_F_1689933283,AP2009_00000042,ACTTCGTCAGTAACGGACTGTTGAATATTGAACGCCTTGAGTCA,GAGTCGAGGTCATATCGTTGTTGAATATTGAACGCCTTGAGTCG,CCAGCAGTCTATAGTACCCAGCCCGTGAAAGACGCTAAAGATGTGTGTCTGCCTATAGTGAGTC,5328,CCGTGAAAGACGCTAAAGATGTGT,TOP,[A/G],0,diploid,other,0,ACACCTGTGACCATCAATAACGTATTGTGCAATGAATACCTGTTTCTCTGCTCCCTGTATTTTTCTTGTTGGCCATGTTGAATATTGAACGCCTTGAGTC[A/G]ACCAGCAGTCTATAGTACCCAGCTGTTAGGCAAGCAAGATTCATTGCATCTGATGACTCCATCAGTAGAGTAATAGGCTAAGAAGAATACAACCAAGTCT,TOP
AP2009_00000066-0_B_R_1689933332,AP2009_00000066,ACTTCGTCAGTAACGGACAACCACCCAGTCAGGCACCTTT,GAGTCGAGGTCATATCGTAACCACCCAGTCAGGCACCTTC,CAAAGAAGCTCCTCAGAGCTTACAGTGGGTATATGACGCAATTCGGTCTGCCTATAGTGAGTC,5342,ACAGTGGGTATATGACGCAATTCG,BOT,[T/C],0,diploid,other,0,TCCGGAGACAGGAGGAACTGCAAGAGATCTTGACCAGGGTGAAGGAGTTTGAAGAGGAGACGAGCAAAGTGGACGTGAAAGCTCTGAGGAGCTTCTTTGA[A/G]AAGGTGCCTGACTGGGTGGTTCGTCAGAAGACCACCCAGGCCAAACAACAGGATAGGGCTGAGACACAGGCAAAGGACGATGCTGACAGCGTCTCCTCAG,TOP
AP2009_00000161-0_T_F_1689933515,AP2009_00000161,ACTTCGTCAGTAACGGACTGCAAATTGATTTGAAGCATGCA,GAGTCGAGGTCATATCGTTGCAAATTGATTTGAAGCATGCG,TGTAATTCCCATGTATATGAGCTTGTTCCTGTGGGCGATTAACTACCGTCTGCCTATAGTGAGTC,5348,TGTTCCTGTGGGCGATTAACTACC,TOP,[A/G],0,diploid,other,0,TTCAAGCTGTACGATAACAGTGTGTTAAAATGCACCCCTAATACATTATTTGTTGTGTGACTGAGTAGAAACAGCATATGCAAATTGATTTGAAGCATGC[A/G]ATGTAATTCCCATGTATATGAGCTGTGCAAATGGGAATTCAAGTTTGTTATGAGCACTGACTGAGACACAATCTTTGGTTGTTTCATTTATTTTTTTCTA,TOP
AP2009_00000030-0_B_F_1689933259,AP2009_00000030,ACTTCGTCAGTAACGGACGCACTGCATGTGAGCTAGGGAAGT,GAGTCGAGGTCATATCGTGCACTGCATGTGAGCTAGGGAAGC,GAAAGTAATTATCACAGCTGTGCTAGGATTGCGCCAGTCTTACATGAGTCTGCCTATAGTGAGTC,5350,TAGGATTGCGCCAGTCTTACATGA,BOT,[T/C],0,diploid,other,0,ATAGCTGTGGGAAGAAGGAACTGCATCTTGCTAGGCAGTGGTTTCTGGAGAAGGCACTCTGTCAACTTATTCATATGCACAGCTGTGATAATTACTTTCC[G/A]CTTCCCTAGCTCACATGCAGTGCCTACCTCTGTGGGAGGCTTTTCCTTTTGCTCCCACGAGAGGAATGATTTTTGGTGTCTTCCACGTGCTTACTGAGCT,BOT
AP2009_00000231-0_T_R_1689933654,AP2009_00000231,ACTTCGTCAGTAACGGACTGGCAAGTCATCAAACAGAAATTATCA,GAGTCGAGGTCATATCGTTGGCAAGTCATCAAACAGAAATTATCG,TAATAGATAACTGCCAATCAATTTCATCGGTTAGTATCAGAGCACGAGAGTCTGCCTATAGTGAGTC,5366,ATCGGTTAGTATCAGAGCACGAGA,TOP,[A/G],0,diploid,other,0,GTATCCTGTACTTTTTTCATGACAGTGTCTATTCATTTAATCTGCTCCCCTCTGATTTAGAGCTTGATAACATATGGCAAGTCATCAAACAGAAATTATC[G/A]CTAATAGATAACTGCCAATCAATTTCCATTATGCCCAACAAGATGTGACTGAGCCTTTTTTTTTTACAAGACATATTGATTCGTAGAGCTGATTTCCCTG,BOT
AP2009_00000121-0_T_F_1689933437,AP2009_00000121,ACTTCGTCAGTAACGGACTCAGACTCGTCTCTTTCAATGCACA,GAGTCGAGGTCATATCGTTCAGACTCGTCTCTTTCAATGCACG,ATTCAGAGCTATGAATGTTTAAAAAGCTACCAATCTCGGTTGTGTGTGGTCTGCCTATAGTGAGTC,5381,AGCTACCAATCTCGGTTGTGTGTG,TOP,[A/G],0,diploid,other,0,TCTCAGAGGAGACTTGGACCTTGTTAACACCACTGGCAAAATTCCCACTGTGATCACTGAGCCCAGAGGATCACCATCAGACTCGTCTCTTTCAATGCAC[A/G]AATTCAGAGCTATGAATGTTTAAAATAGAATAACCTCAGCTCTTCTTAATGTTTCCATCTCTGAGGCAGCACTGAGTTACCTGAAGTTCTCCTTTTATGC,TOP
AP2009_00000141-0_B_F_1689933475,AP2009_00000141,ACTTCGTCAGTAACGGACGTGGTTTGCTTGGTTTAATGCACATT,GAGTCGAGGTCATATCGTGTGGTTTGCTTGGTTTAATGCACATC,CATGATGAAACAAGAGCACTTGTACTGGCGAATGAGGATCAACTAGTCTGCCTATAGTGAGTC,5394,GTACTGGCGAATGAGGATCAACTA,BOT,[T/C],0,diploid,other,0,TTTGCCTCTTGGCCCAGAGAATATCAATATAGACACCGAATATATAGCTAGCTAAAATTTGGAAATTCAGTTGGAAGGAAGTGCTCTTGTTTCATCATGG[G/A]ATGTGCATTAAACCAAGCAAACCAAAGAAATACTAAAGAAATTCCCAGCAGCTCCATAGCTCTACTGCTGCTTGGTGGGATGGAGAGCAACGTGAAATAT,BOT
AP2009_00000122-0_T_F_1689933439,AP2009_00000122,ACTTCGTCAGTAACGGACGCCTTTGAAATAATCTGTGAACATGGTTA,GAGTCGAGGTCATATCGTGCCTTTGAAATAATCTGTGAACATGGTTT,CATATAATTAGCTGAGCAGTAAGTTTGAATTTACGCATTGTGACTGGACGTCTGCCTATAGTGAGTC,5397,TGAATTTACGCATTGTGACTGGAC,TOP,[A/T],0,diploid,other,0,ATGAAATGTAGGACAAACTCAAAAGGATGTTTTGCCTGTTTCATTCGGCATTAGTATCTTGCCTATAGGCCTCCCTTTGAAATAATCTGTGAACATGGTT[A/T]CCATATAATTAGCTGAGCAGTAAGTTAGGTGTTTAAAAATATTTTTTCAGGTGCTTTTTTGTATTCATGATAGCTTCTCAACACCAAAAATCAATCTCAA,TOP
AP2009_00000354-0_T_F_1689933897,AP2009_00000354,ACTTCGTCAGTAACGGACGACTGACTGCAGGGGGTCACCA,GAGTCGAGGTCATATCGTGACTGACTGCAGGGGGTCACCG,TAGCTACAGGCCTCCAACTAGTGTCACGCGATACCTCTTAGAGAAGTCTGCCTATAGTGAGTC,5413,TGTCACGCGATACCTCTTAGAGAA,TOP,[A/G],0,diploid,other,0,TGTCATCAGCAGACTTGCTGAGGGTGCACTCCGTTCCATTGTCCAAGTCATTGATGAATAAGTTGAACACTGGACCCAGTACTGACTGCAGGGGGTCACC[A/G]CTAGCTACAGGCCTCCAACTAGAATCTGTGCCACTGATCACAACCCTCTGAGCTCTGCCATCCAGCCAATTGCCAATCCACCTCACTGTCCACTCATCTA,TOP
AP2009_00000351-0_B_R_1689933892,AP2009_00000351,ACTTCGTCAGTAACGGACCTAGCCCACGTTGGCCCATT,GAGTCGAGGTCATATCGTCTAGCCCACGTTGGCCCATG,GAACCTAATGAGGTTCAGCAATGCTTAATCTCGTGAGGGTAGGAACGTCTGCCTATAGTGAGTC,5449,GCTTAATCTCGTGAGGGTAGGAAC,BOT,[T/G],0,diploid,other,0,AGCTACTCAGTGAGTTCTCCCAGTCTGTACTCATGTCTGGGATTGCCCCGACCCAGGTGCAGCACCTTGCACTTGGAATTGCTGAACCTCATTAGGTTCA[A/C]ATGGGCCAACGTGGGCTAGCTTGTCCAGGTCCCTTTCGATGGCATGCCTCCCTTCAGTTGTATTGACTGCACCACTCAGGCGTAAACTTGCTGACAGTAC,TOP
AP2009_00000275-0_T_F_1689933739,AP2009_00000275,ACTTCGTCAGTAACGGACGAGCTTGCAGAAAAAGGAGGTGCTA,GAGTCGAGGTCATATCGTGAGCTTGCAGAAAAAGGAGGTGCTG,GGTATACTTGGAAAGCCTTTAGAAGGGTTCTATGTTTGGACGCCATGGTCTGCCTATAGTGAGTC,5784,AGGGTTCTATGTTTGGACGCCATG,TOP,[A/G],0,diploid,other,0,ATTAGGCAAATGGAGTCCTTTTGTCCCAGAAGAAATGCATAGGGGGGTGGGAGCAAATAAAGTTAATGAATCACAGCAGCTTGCAGAAAAAGGAGGTGCT[A/G]GGGTATACTTGGAAAGCCTTTAGAGGTAATTCATCGGGTCCCTTGATTAAAAGAACCTCTAATGAACCCGAGGCTTATTAGGAGGCAAAGTGCTTTTCTG,TOP
AP2009_00000025-0_B_F_1689933249,AP2009_00000025,ACTTCGTCAGTAACGGACGCTGTTTTTGCCTCCCCAGAGAT,GAGTCGAGGTCATATCGTGCTGTTTTTGCCTCCCCAGAGAC,GGATGCTAATGTCTGCTAAATTTTCAAGCCCGTCTAATGACCTTCTGGTCTGCCTATAGTGAGTC,5790,TCAAGCCCGTCTAATGACCTTCTG,BOT,[T/C],0,diploid,other,0,TTTCTTTCTCCTCCAGAACCAGCTTGCTACTGCCAGCACCGGCTGTAATTGAATAAGCTTTATTCAGACGACAGCTAAATTTAGCAGACATTAGCATCCC[G/A]TCTCTGGGGAGGCAAAAACAGGGGAGGAACGCTTTAAATAAATAGACTGGAGTAATGCTGAATAATAGATGAACATTTTGGCAGAGCGAAGCTCTGCGCC,BOT
AP2009_00000297-0_T_F_1689933783,AP2009_00000297,ACTTCGTCAGTAACGGACGAGTTTAAAATCCTCCTCAGGTAGGTTA,GAGTCGAGGTCATATCGTGAGTTTAAAATCCTCCTCAGGTAGGTTG,GATAAGCTGTTCACTTGAGAAAAATGCGGTCGTTTTCTAACCCAGAGGTCTGCCTATAGTGAGTC,5799,ATGCGGTCGTTTTCTAACCCAGAG,TOP,[A/G],0,diploid,other,0,TAAGACTGAGATACTAGATGTCTTGTCAAAGTAAATCAGGTTCAATGCATGGGAACAATATTTCCATGTGAGGTAGTTTAAAATCCTCCTCAGGTAGGTT[A/G]TGATAAGCTGTTCACTTGAGAAAAATTATATGATCATCCCTTTTAATGCTAATTCAAACTTGTTAATACACATATTCCCTGGCTTGGTATCTCTGTAGGT,TOP
AP2009_00000092-0_T_R_1689933382,AP2009_00000092,ACTTCGTCAGTAACGGACTCAATAGGTGTCTCTGTGGCCAGA,GAGTCGAGGTCATATCGTTCAATAGGTGTCTCTGTGGCCAGT,CAGCTTCTGGTAGTTCATCAAAATTGACCATCATGGGAGCGTTGATGTCTGCCTATAGTGAGTC,5800,ATTGACCATCATGGGAGCGTTGAT,TOP,[A/T],0,diploid,other,0,TATTCCCCCTTCACCATCATGATTTCAATTTGCTGGGATTCAAGATCCAGGGACAGTGTTTCTTCAAGAAAGCGATGTCAATAGGTGTCTCTGTGGCCAG[A/T]GCAGCTTCTGGTAGTTCATCAAAATGCAATATAGGCAGTGAAATGGGAAGTGGCATTTCTCTGATAGCTTACTGTCCTGAGCACTTTGATGGAAAAAGAC,BOT
AP2009_00000262-0_T_R_1689933714,AP2009_00000262,ACTTCGTCAGTAACGGACGTCACTGCTATGCATCTGTTGCTGA,GAGTCGAGGTCATATCGTGTCACTGCTATGCATCTGTTGCTGC,AACTCAGCATTCAGAGAATTTTCTCAGGAACCTCACAGGCGAATTTGGTCTGCCTATAGTGAGTC,5815,TCAGGAACCTCACAGGCGAATTTG,TOP,[A/C],0,diploid,other,0,TCCAAAAAATCCTAAACTATAGGCCAGCTTAGAATGGCAGCTTTCTGGTCTTACCAGACAGCATTGCTCCTTGCAATTCACTGCTATGCATCTGTTGCTG[C/A]AAACTCAGCATTCAGAGAATTTTCAGATACCATTTGCTGACCCATCAGACAACAGCTAGTGAATATCTGCTGTTAAACCAACCGGGCAGCACTCATGAAG,BOT
AP2009_00000158-0_T_R_1689933510,AP2009_00000158,ACTTCGTCAGTAACGGACCAAATTTCCCTGTCTGCATGGCA,GAGTCGAGGTCATATCGTCAAATTTCCCTGTCTGCATGGCG,ATGTTTCTCCTACCAGACCTCTACCGTCAACCTGCTTATGGTGATCGTCTGCCTATAGTGAGTC,5817,ACCGTCAACCTGCTTATGGTGATC,TOP,[A/G],0,diploid,other,0,AAGATTAGAAACATCAGCTCCAATCAGGCGAAATCACATGTGATTGATTCCAGGGAATATCTGTTTTCCATGTGGGGACAAATTTCCCTGTCTGCATGGC[G/A]AATGTTTCTCCTACCAGACCTCTTTCAGTCCCAGCTCTGTGCCTCCACCCTTGACTGACTGGTCTACTGTTTTCCTAACGAGCAGTCCCTCATCACCAGA,BOT
AP2009_00000333-0_T_R_1689933856,AP2009_00000333,ACTTCGTCAGTAACGGACCTTGTCTTTGGGAAAGATGCCACA,GAGTCGAGGTCATATCGTCTTGTCTTTGGGAAAGATGCCACG,GAGACAAACAATCAAAACATTGATTGGGAGTCCACGAAATTCCTGAGGTCTGCCTATAGTGAGTC,5829,TTGGGAGTCCACGAAATTCCTGAG,TOP,[A/G],0,diploid,other,0,CTTCCCCCCCCCCCCTCGTATCTTTTGATAATAAACAGCTGCGAACAATTGCTTAAGACTGCTAGGTACACAGGGAGCTTGTCTTTGGGAAAGATGCCAC[G/A]TGAGACAAACAATCAAAACATTGAGATCCTCCTTGAAATGCAGCTCTTGAATTTTCTGTTGCCTGAGTCACGATCCGCAATTTTCCTTAATGCCCCAGCT,BOT
AP2009_00000109-0_T_F_1689933415,AP2009_00000109,ACTTCGTCAGTAACGGACACAAGGCAAAGCCTCCAGGGTA,GAGTCGAGGTCATATCGTACAAGGCAAAGCCTCCAGGGTG,CCTTGTTTTGTTAAAATGGATAGAGTCTTATCACTTCACGGGATCAAGTCTGCCTATAGTGAGTC,5846,AGTCTTATCACTTCACGGGATCAA,TOP,[A/G],0,diploid,other,0,GCTCTCCTTAAAATCGGTGATGTTGCTGGATATTAATATTGAAAGCCATCTGCAGCTGGGAAAGCTGCATGTATTTTAGACAAGGCAAAGCCTCCAGGGT[A/G]GCCTTGTTTTGTTAAAATGGATAGAGAAGCAGGTTAAAGGGTATGAAGATAAATAATAAATGAGTGACAGCTCAAGACCACAATTAGGCCAAGGTTAATA,TOP
AP2009_00000285-0_T_R_1689933760,AP2009_00000285,ACTTCGTCAGTAACGGACGCTCCTGTGACAGTCAGAACGCA,GAGTCGAGGTCATATCGTGCTCCTGTGACAGTCAGAACGCG,TGGAGTACGAAGCTCAAGAAGTCCGAGGACCTTACTTTAGCAGAAGTCTGCCTATAGTGAGTC,5854,TCCGAGGACCTTACTTTAGCAGAA,TOP,[A/G],0,diploid,other,0,CAGCTGTAAATGAGATCAGGCCTGTGCCACTCTCACCGGGAGCGAGTGGTCCGCCAGCCTTTGCAATATTTGCTGACAGCTCCTGTGACAGTCAGAACGC[G/A]TTGGAGTACGAAGCTCAAGAAGTGCCTGAAGAATCAATTGAAGCAAAAATTAACGATGCCATAAATTGCGTAGACCCAGACCCTGCGGACGAACCCAATG,BOT
AP2009_00000329-0_B_F_1689933847,AP2009_00000329,ACTTCGTCAGTAACGGACCAGCTCTAGCAAGTAGGCAGGGGT,GAGTCGAGGTCATATCGTCAGCTCTAGCAAGTAGGCAGGGGG,ACCTCTAGGTACTCTGCAGGGCTTCCGTACTGTTACAATGTGCGCGTCTGCCTATAGTGAGTC,5858,CTTCCGTACTGTTACAATGTGCGC,BOT,[T/G],0,diploid,other,0,TTGAGCTGCATGTTCACTAAATCTTCCCTTTCTGCAGCATTTCTGTATAGCCACTGTGTCTCCTGCCCATGCACTTTCCCCTGCAGAGTACCTAGAGGTC[C/A]CCCCTGCCTACTTGCTAGAGCTGTTTTTCAAAACTTCTTTCATACGGCATTTCTCTGATCTCCCTCCAGCCTGTGCCTGCTTGCAGCAGCACACTCACAC,BOT
AP2009_00000052-0_T_R_1689933304,AP2009_00000052,ACTTCGTCAGTAACGGACTTGGTCATCAAATATGAACGCAGTA,GAGTCGAGGTCATATCGTTTGGTCATCAAATATGAACGCAGTG,AGCTCAGTTACTGGAACACGATATCGGGATGGTCACAACATTTCGTGTCTGCCTATAGTGAGTC,5874,ATCGGGATGGTCACAACATTTCGT,TOP,[A/G],0,diploid,other,0,GCTGCAAAGTCTCAGAAATATTTGGTTTTCCTCCAGCAATTTAGGACTTCTATAGGGTGTTAAACCAAGAATGCCATTGGTCATCAAATATGAACGCAGT[G/A]TAGCTCAGTTACTGGAACACGATCACTGTATCAAACAGATATTTCACTGTAAAAGCAAGAAAACAGCTAACTCCTCCACTTCAGGGGAGCTTCCACGGGA,BOT
AP2009_00000232-0_T_F_1689933655,AP2009_00000232,ACTTCGTCAGTAACGGACCAGATCAAAGTCAGTGCACAAACCA,GAGTCGAGGTCATATCGTCAGATCAAAGTCAGTGCACAAACCG,GCTGTTGCTTATACCTTTACAAAACTGGTCATTATTCGTGGGAGCTGGTCTGCCTATAGTGAGTC,5894,ACTGGTCATTATTCGTGGGAGCTG,TOP,[A/G],0,diploid,other,0,ACAGAATGGGTTCCAGCTCCTGCTAGAATTTTGGGTCTGTGACAAATACTTGTGACAAATATTTGTTTTAAGTCTGCAGATCAAAGTCAGTGCACAAACC[A/G]TGCTGTTGCTTATACCTTTACAAAGCTCACAAGACACCAAAAAAAGCCTGATGGCCAATGTGAGAGGAAAAGTAACTCTCTAAGATAGCTGAAAACAACG,TOP
AP2009_00000153-0_T_F_1689933499,AP2009_00000153,ACTTCGTCAGTAACGGACACCCAGCCTGGAGCTGGTTTAA,GAGTCGAGGTCATATCGTACCCAGCCTGGAGCTGGTTTAG,ACCTATAACCTGAGAACAACACCGAAGCCGCTCTTCTTAGTGATCTGGTCTGCCTATAGTGAGTC,5898,GAAGCCGCTCTTCTTAGTGATCTG,TOP,[A/G],0,diploid,other,0,TCAATAGGCACTTTCATTCAAGAGGACAATTATTGAATAGCAAACAAGAAGATGCAAAGCCATCATTACTCTGTAATGAACCCAGCCTGGAGCTGGTTTA[A/G]CACCTATAACCTGAGAACAACACCATCAGCCACTTGTTGGTGATTTTTTAAAGCCGAAAAAATGTTTACGTAGAGAAAAGCCAGGGAGGGTGGACATGCA,TOP
AP2009_00000363-0_B_F_1689933915,AP2009_00000363,ACTTCGTCAGTAACGGACGAGGTCAGCGCTGGTATCCCT,GAGTCGAGGTCATATCGTGAGGTCAGCGCTGGTATCCCC,TACAGCTTGCATCAGGCAGTATTGTGGCAAATCAGATACGGTACTTGTCTGCCTATAGTGAGTC,5906,TGTGGCAAATCAGATACGGTACTT,BOT,[T/C],0,diploid,other,0,AAATTTATATTTTTTAACAGTCTGAGTTGTTAACCCTGGAAATAATTTGACAGATTCTCTATCACTAAGCTATATTGATACTGCCTGATGCAAGCTGTAC[G/A]GGGATACCAGCGCTGACCTCCCTCCTGCAAACAGCCTTGCACTAATTACTCCAAACTGACGCTGCCGTGTTGTGGCTGCTGGGCTTCTGGGACAGAAGCT,BOT
AP2009_00000160-0_B_R_1689933514,AP2009_00000160,ACTTCGTCAGTAACGGACGGCCCCTTTAATAAGGAGAAAATTGATTCT,GAGTCGAGGTCATATCGTGGCCCCTTTAATAAGGAGAAAATTGATTCC,AGTTTCTGAACAAAAGTTGGTAGTGCGCTTACTCAAGGAAACGTACTGTCTGCCTATAGTGAGTC,5930,TGCGCTTACTCAAGGAAACGTACT,BOT,[T/C],0,diploid,other,0,CGGCTGCTCTCCGACATATGGTCTATTCATTTTTCCCCAGCTGTTACTCAGCCAGAGAGACCATGCTTTCTCTTAGCTACCAACTTTTGTTCAGAAACTG[A/G]GAATCAATTTTCTCCTTATTAAAGGGGCGCAAGGGGCAGAGGGGAAGTGAACAGGTATGCACACCAACCTTGTGCATCTGAGCTAAGTGTTGGTATAGAA,TOP
AP2009_00000097-0_T_R_1689933392,AP2009_00000097,ACTTCGTCAGTAACGGACGGAATCAGCGTCATCTTTTCAGCA,GAGTCGAGGTCATATCGTGGAATCAGCGTCATCTTTTCAGCG,GTTAACAGCTCTCTGCTGATAGAATTCTAAGGACTCAAATCGCGGTTGTCTGCCTATAGTGAGTC,5933,ATTCTAAGGACTCAAATCGCGGTT,TOP,[A/G],0,diploid,other,0,ACAGCAAAATTATGAGGTGCTCAGTACGAGATGACAATTTTCTTCCCCTCATTCTAATTCATTTGCAGCCCCATCAAGGAATCAGCGTCATCTTTTCAGC[G/A]CGTTAACAGCTCTCTGCTGATAGAAAGCATTAGCTCCACATTCTTCAGCAAGAGGTCAAAAGCGAGTTTTGTTTTGTAACAACCCATTAAATTTTGTGCT,BOT
AP2009_00000101-0_B_R_1689933400,AP2009_00000101,ACTTCGTCAGTAACGGACGGGAATCTGGAAAGAGTTTCATTTGGATT,GAGTCGAGGTCATATCGTGGGAATCTGGAAAGAGTTTCATTTGGATG,TCTTTATGGTAAATCCCTAGCTGTCTGTCATGGAGGTTCCGCATAATGTCTGCCTATAGTGAGTC,5958,TCTGTCATGGAGGTTCCGCATAAT,BOT,[T/G],0,diploid,other,0,TAGCAGCATTTGCTTCTTCTCTGTCCCTGTTTCTCCCTTATGAAACAGTATGACTACTTTAAACCATAAATAAACACAGCTAGGGATTTACCATAAAGAA[A/C]ATCCAAATGAAACTCTTTCCAGATTCCAGTTAACTTCCCCTGCACATGAACAAATCCCTTTAGTGGATGAACCCCCATGCATGTGAAAGCTGTTGAGACC,TOP
AP2009_00000116-0_B_R_1689933430,AP2009_00000116,ACTTCGTCAGTAACGGACGGTCGGAGTCAAGCTTGTCCTGAT,GAGTCGAGGTCATATCGTGGTCGGAGTCAAGCTTGTCCTGAA,TTTTTCATGAGTGGTGAGTTGACCGTCGTCTTGTAGCATTCCATGGTCTGCCTATAGTGAGTC,5968,ACCGTCGTCTTGTAGCATTCCATG,BOT,[T/A],0,diploid,other,0,CATGTTATAGTAAACCCAGATGAAACCTTGGCAGTGTGACCTCATTAACCTCATGACTCTTGATCTCTCAATTATGTCCAACTCACCACTCATGAAAAAA[A/T]TCAGGACAAGCTTGACTCCGACAGTAATTTATTTATTTCCATAAATGATCTATTTACTCTGTCTTGGAGGTCAGCATCTTTTTTAAAGACAGTCACACTT,TOP
AP2009_00000147-0_T_F_1689933487,AP2009_00000147,ACTTCGTCAGTAACGGACGCTATGCATTTGGAGCTCTGTGCA,GAGTCGAGGTCATATCGTGCTATGCATTTGGAGCTCTGTGCG,ATCTGAACTTTTCTGCATTAAAACCAATTCACCATGTATGCGCGATAGTCTGCCTATAGTGAGTC,5985,CCAATTCACCATGTATGCGCGATA,TOP,[A/G],0,diploid,other,0,GTTTTGTACAAAGCCTGATTCACCCTGCCCCAAGTCTTCAGTTGCAGATCATTGTCTGGCAAAGCAGGATGTGCTCAGCTATGCATTTGGAGCTCTGTGC[A/G]GATCTGAACTTTTCTGCATTAAAAACAGACTTTCTCGTGATCTGAGGGGCGGAGTGACCCTGGAAAAGTTGGATGATCTCCTTTATTTATATAGAAATAT,TOP
AP2009_00000346-0_B_F_1689933881,AP2009_00000346,ACTTCGTCAGTAACGGACATTAGCACCATCGGCACGTCTCT,GAGTCGAGGTCATATCGTATTAGCACCATCGGCACGTCTCC,TGAGAGACTATCCAAGCAAGCTAAAGTTTCGCAGGTTCACAAACATCGTCTGCCTATAGTGAGTC,6004,AAGTTTCGCAGGTTCACAAACATC,BOT,[T/C],0,diploid,other,0,AAAAAAAAAAGCAATACGACATCTTTCAGCTACCCTTTCTTAAAACCCTAATATGCTTGTGCATAAATAAAGCCCTTAGCTTGCTTGGATAGTCTCTCAC[G/A]GAGACGTGCCGATGGTGCTAATTCAGAGCAGAAAACGCTCTTATTCCAGGCCACTGCAGTGAAGTGACATTTACCTAATGCAGCTATAAATTTCCTGATA,BOT
AP2009_00000072-0_T_R_1689933344,AP2009_00000072,ACTTCGTCAGTAACGGACTGTGCCAAAGCTATAGTTGGATGGTA,GAGTCGAGGTCATATCGTTGTGCCAAAGCTATAGTTGGATGGTG,TTCAGAGTTTCCAGTGAAAACATCCTCGGAATTAGTTTGAACCTCCGGTCTGCCTATAGTGAGTC,6016,CCTCGGAATTAGTTTGAACCTCCG,TOP,[A/G],0,diploid,other,0,TGTTCCGTGCAGCATGCCACGTCAGTGTATCATTTTCATCAAGGCCGAATACTTTAAAACACTGAAAAAGAGAAGTGTGCCAAAGCTATAGTTGGATGGT[G/A]TTTCAGAGTTTCCAGTGAAAACATTTCTGTTTGTAACAAGTGAGATAAGTTAGATATTTTACACCAAAAAAGGGGAGATTAGGTGGTTTAACAGTCCTCT,BOT
AP2009_00000182-0_B_R_1689933556,AP2009_00000182,ACTTCGTCAGTAACGGACGCTTCAGTGTGCTGCAGACAGCAT,GAGTCGAGGTCATATCGTGCTTCAGTGTGCTGCAGACAGCAC,ACTGCGTACCTCACAGATGTTATCCGGCATTTGAATAGCACGTAGGTCTGCCTATAGTGAGTC,6021,ATCCGGCATTTGAATAGCACGTAG,BOT,[T/C],0,diploid,other,0,CCTGTCCCAGGTCACTCATTTCTCTCAGCTGTAGCACAAGTTATGTTTAGTCCAGTAATGAAAAGCTGATTGCACTAAAACATCTGTGAGGTACGCAGTC[A/G]TGCTGTCTGCAGCACACTGAAGAATGGTCCTTTGTTTGCTTGGGACACCCAACCCATTGCAAAAAGCAATATTTGTAGCTAATCACCATAGTGATTTGAA,TOP
AP2009_00000366-0_T_F_1689933921,AP2009_00000366,ACTTCGTCAGTAACGGACATTAGCTTTCATGCGGTGGCCA,GAGTCGAGGTCATATCGTATTAGCTTTCATGCGGTGGCCG,TCTTTATTGTTGACTTATGTGAATCATCGCTAATAGAGTGAATCCCACGTCTGCCTATAGTGAGTC,6030,CATCGCTAATAGAGTGAATCCCAC,TOP,[A/G],0,diploid,other,0,GATTCAACAGCATTCTTTTAAAACCACAAAAGTACAGCTTGGGAATGATGGGAAGTTTTCTTCTCACTCGACTTCTCAGATTAGCTTTCATGCGGTGGCC[A/G]GTCTTTATTGTTGACTTATGTGAATAAAAGATGCATTTGCTTAAAACTAGCTCTGCAAGCACAAACACCACAGCAGGCACACATTGCGTGTACACATTAG,TOP
AP2009_00000002-0_T_F_1689933205,AP2009_00000002,ACTTCGTCAGTAACGGACGCAGTGAAATGCAAGCCTGAGACTGA,GAGTCGAGGTCATATCGTGCAGTGAAATGCAAGCCTGAGACTGC,GCCTGCTAGCACTAATAATTAAATATTAGTGCCAAAATGCCCGTGAGGTCTGCCTATAGTGAGTC,6062,TATTAGTGCCAAAATGCCCGTGAG,TOP,[A/C],0,diploid,other,0,TCTCAGTAAATAGCACCTGCAAATGGAAGCTGGTAATATTAACTCTGTCAAGGTTCAGTATTGATCCTGAACATCTCAGTGAAATGCAAGCCTGAGACTG[A/C]AGCCTGCTAGCACTAATAATTAAACTGGTTAGCAATATGGAGCTGCCACTCAGATTCAGACTCATAATGAAATTGTTTAAGAAAAAAAAGAGAGAGCAAG,TOP
AP2009_00000286-0_B_R_1689933762,AP2009_00000286,ACTTCGTCAGTAACGGACTCCAGAGAAAGAAATCCACCAAAAT,GAGTCGAGGTCATATCGTTCCAGAGAAAGAAATCCACCAAAAC,CAGTTAAATTAATTGCTATTTTACAACTCGTGCTTATCTTGGACACATGAGTCTGCCTATAGTGAGTC,6107,CTCGTGCTTATCTTGGACACATGA,BOT,[T/C],0,diploid,other,0,GGAGTGATTGTTAACTATAGGGAAATTGTTTCAAACAGTAGGTCAATTAATTACTGCATTTTTAAGCTCCCCCTTGTAAAATAGCAATTAATTTAACTGC[A/G]TTTTGGTGGATTTCTTTCTCTGGACTTATCCATTTGAAATCACTAACTCTAGGCAGATAACACTGCTTTATTACATGTGACAGCTTTTCAGAAGATCATA,TOP
AP2009_00000078-0_T_R_1689933964,AP2009_00000078,ACTTCGTCAGTAACGGACCACAACACACTTGCCCATGAGATACA,GAGTCGAGGTCATATCGTCACAACACACTTGCCCATGAGATACG,GAGAGATCTCATCACACATATCCTTTCCGCCAAGTTAGCAGAAATCCGTCTGCCTATAGTGAGTC,6110,TTTCCGCCAAGTTAGCAGAAATCC,TOP,[A/G],0,diploid,other,0,ACAATCAAGGACAGTTAAAAACACCTTTAGGACTTACATGTAGCACAAACCCACACAGCTTCTCAAAAGGAAAGGCACAACACACTTGCCCATGAGATAC[G/A]TGAGAGATCTCATCACACATATCCTTGAAAAAGGAGGAAGTCTGAAGTCAAACATCACCACAAAATTTACGACTGTCTTCAGCTGGTGCCTCAGCTGGTG,BOT
AP2009_00000062-0_B_F_1689933323,AP2009_00000062,ACTTCGTCAGTAACGGACCACATACAGCTGTGCTCATGGCTT,GAGTCGAGGTCATATCGTCACATACAGCTGTGCTCATGGCTC,TCTCTGCATCACTATCAGCATTAGCTACAAGTTGAAACTGTCGGAGTGTCTGCCTATAGTGAGTC,6117,GCTACAAGTTGAAACTGTCGGAGT,BOT,[T/C],0,diploid,other,0,AGCAGCTAGCCCATATGCAGTTTGAAAAGAAAATGCAGACAGCCAGAGCAACATGACAGAATCCATTACTGGCTTTTAATGCTGATAGTGATGCAGAGAT[G/A]AGCCATGAGCACAGCTGTATGTGCCTTTGGGAGAACACTTTGCCCAGCTCTGGTTCAGAAACAGATCATTAGTAGTAAATCAATATACCTGCCGTTCTTC,BOT
AP2009_00000220-0_B_F_1689933631,AP2009_00000220,ACTTCGTCAGTAACGGACGCCTGGCTTTTAAAGTTACAGAACTCTAT,GAGTCGAGGTCATATCGTGCCTGGCTTTTAAAGTTACAGAACTCTAC,TGATTTATAAGGTGTGATTACAAAGAGTCGCTGGGAAACTTATGCCATAGTCTGCCTATAGTGAGTC,6123,AGTCGCTGGGAAACTTATGCCATA,BOT,[T/C],0,diploid,other,0,ACAAATAGCCAAACCAATTTAAGCACTAAATAAAAAAAAAATCTAGCCCCTCTAATTTTCTAAAATTCAAACAGCTTTGTAATCACACCTTATAAATCAC[G/A]TAGAGTTCTGTAACTTTAAAAGCCAGGCCTGCACATAGCGAATGTTTGTTCTTCTCAACATGACACAGTGAAACCGCTGAGTGCAGAGCGGGGTGAGGGC,BOT
AP2009_00000118-0_T_R_1689933966,AP2009_00000118,ACTTCGTCAGTAACGGACCAGATGGGCAGGTAGCTGTGTAATCA,GAGTCGAGGTCATATCGTCAGATGGGCAGGTAGCTGTGTAATCG,AGAAAATGGAGTCTACTAGCAGCTGCTAATACTCTTCTCTCGACGGGGTCTGCCTATAGTGAGTC,6130,TGCTAATACTCTTCTCTCGACGGG,TOP,[A/G],0,diploid,other,0,TACTCTGACAGCATATTGATTTTGCACAATGTAAGACACCTCATGGAAAGAAAGATTTACTGTGTGATTGATAGACAGATGGGCAGGTAGCTGTGTAATC[G/A]GAGAAAATGGAGTCTACTAGCAGCATCTTATTTATGGTCGCTTATTGTGCAAACACCGAGCACCCAAGGAGGACTGTTATTTTCTCTTTTAAAGCTCTTG,BOT
AP2009_00000112-0_B_R_1689933422,AP2009_00000112,ACTTCGTCAGTAACGGACGGGGGCCCCAGCACAAGAT,GAGTCGAGGTCATATCGTGGGGGCCCCAGCACAAGAC,GATGTGCAAGTATTAGAATGAGTCATAGTCCGAAGGAATGCTGACAGGGTCTGCCTATAGTGAGTC,6131,ATAGTCCGAAGGAATGCTGACAGG,BOT,[T/C],0,diploid,other,0,CACCCCCAGCTCCCTCAGCCTGGCTCCATAGCAGAGGTTCTCCAGCCCTCTCATCATCTTCTTGGCCCTCCTCTGGACTCATTCTAATACTTGCACATCC[A/G]TCTTGTGCTGGGGCCCCAGAGCTGAATGCATTTTCCAGGTGGGGTCTCACATGAATGGAGCAGAGCGGGACAATCCCCTCCCTCGCCCTGCTGCCCACGC,TOP
AP2009_00000142-0_T_F_1689933477,AP2009_00000142,ACTTCGTCAGTAACGGACCTGCATCAAAAGTAGCACAAGCAGA,GAGTCGAGGTCATATCGTCTGCATCAAAAGTAGCACAAGCAGC,GGTCAAGAGAGGTGATTCTACCTACATCGGAGTCAGAATTGTGACGGTCTGCCTATAGTGAGTC,6140,TACATCGGAGTCAGAATTGTGACG,TOP,[A/C],0,diploid,other,0,GACTGCTGGCTGATGAGAAGCTTGACATGAGCTGTCAATGTGCACTTGCAGCCCAAAAACCCAGCTGTATCCTGGGCTGCATCAAAAGTAGCACAAGCAG[A/C]AGGTCAAGAGAGGTGATTCTACCCCTCTGCTCTTGTGAGACCCCAGCTGGAGCCCTGCGTTCAGCTCTGAGGACCCCAATTTAAGAAGTACATAGACCTA,TOP
[Gentrain Request]
0003
0010
0021
0023
0027
0028
0030
0031
0033
0036
0038
0040
0041
0042
0050
0051
0054
0056
0061
0062
0063
0066
0067
0069
0070
0074
0075
0080
0087
0096
0101
0102
0103
0105
0109
0110
0111
0113
0119
0121
0122
0124
0125
0130
0140
0147
0152
0153
0154
0162
0171
0172
0174
0178
0182
0185
0186
0205
0206
0208
0209
0210
0213
0215
0220
0223
0230
0233
0234
0240
0247
0256
0261
0263
0265
0269
0270
0273
0285
0296
0300
0312
0315
0331
0341
0361
0368
0377
0398
0401
0403
0427
0430
0433
0437
0442
0453
0460
0480
0482
0509
0515
0542
0559
0581
0585
0587
0594
0601
0605
0606
0607
0609
0614
0619
0620
0623
0629
0630
0631
0634
0636
0648
0649
0651
0654
0656
0657
0671
0674
0678
0682
0691
0692
0696
0697
0700
0715
0717
0718
0720
0721
0724
0731
0732
0740
0742
0743
0744
0745
0747
0751
0752
0753
0754
0756
0758
0759
0764
0775
0778
0780
0781
0791
0799
0800
0805
0807
0813
0814
0815
0820
0822
0839
0840
0844
0859
0861
0864
0881
0884
0885
0887
0889
0890
0891
0895
0897
0901
0905
0913
0915
0917
0920
0925
0926
0929
0931
0933
0935
0936
0940
0942
0943
0944
0946
0949
0950
0951
0952
0958
0960
0961
0963
0969
0971
0973
0974
0976
0977
0978
0979
0984
0987
0989
0991
0992
1000
1001
1002
1006
1009
1011
1015
1020
1022
1024
1030
1032
1037
1039
1040
1041
1042
1044
1046
1047
1051
1055
1060
1063
1066
1071
1072
1077
1078
1079
1080
1085
1086
1087
1088
1093
1097
1098
1099
1102
1104
1105
1109
1110
1111
1124
1125
1138
1145
1151
1164
1170
1171
1173
1178
1182
1190
1191
1203
1219
1222
1225
1227
1228
1229
1240
1241
1248
1250
1255
1256
1262
1265
1267
1269
1270
1272
1276
1277
1285
1286
1307
1309
1311
1312
1317
1319
1320
1321
1324
1326
1330
1331
1333
1334
1335
1337
1338
1339
1340
1341
1343
1344
1360
1370
1375
1377
1382
1384
1389
1390
1392
1407
1432
1439
1462
1482
1493
1543
1549
1550
1553
1558
1559
1562
1563
1564
1565
1577
1581
1586
1587
1588
1590
1595
1596
1599
1600
1601
1604
1608
1610
1617
1623
1628
1629
1634
1640
1644
1645
1646
1647
1650
1651
1653
1655
1658
1661
1665
1671
1676
1678
1679
1680
1682
1685
1688
1689
1693
1697
1700
1702
1707
1711
1714
1718
1730
1739
1740
1741
1743
1746
1749
1753
1756
1757
1759
1761
1762
1765
1766
1768
1771
1772
1775
1776
1777
1780
1784
1786
1787
1789
1790
1795
1799
1804
1808
1823
1824
1825
1826
1828
1836
1838
1841
1842
1844
1850
1851
1856
1861
1862
1868
1869
1870
1871
1873
1874
1876
1882
1883
1884
1885
1886
1887
1888
1893
1895
1899
1908
1913
1931
1935
1938
1942
1944
1946
1949
1950
1951
1953
1954
1955
1959
1961
1967
1969
1974
1980
1983
1984
1985
1987
1989
1990
1994
1998
2003
2008
2016
2017
2019
2021
2022
2024
2027
2029
2035
2037
2038
2039
2043
2044
2048
2049
2050
2051
2054
2057
2059
2062
2065
2081
2087
2091
2094
2095
2097
2099
2100
2110
2114
2117
2122
2127
2129
2136
2137
2139
2143
2144
2149
2152
2153
2155
2157
2158
2160
2161
2162
2163
2164
2166
2167
2168
2170
2173
2174
2179
2180
2182
2184
2185
2187
2190
2192
2195
2198
2202
2204
2205
2208
2209
2215
2216
2222
2225
2230
2232
2236
2247
2249
2252
2254
2256
2257
2259
2261
2265
2271
2277
2281
2291
2296
2297
2298
2304
2305
2308
2311
2312
2316
2318
2320
2321
2322
2324
2326
2327
2328
2329
2330
2331
2342
2347
2350
2352
2354
2356
2358
2360
2361
2363
2369
2370
2373
2375
2383
2390
2394
2398
2401
2402
2403
2404
2406
2409
2413
2415
2416
2418
2420
2421
2424
2425
2430
2431
2432
2434
2436
2439
2440
2442
2450
2458
2459
2461
2485
2501
2534
2536
2555
2584
2612
2619
2630
2632
2651
2658
2661
2680
2692
2693
2698
2705
2706
2707
2708
2715
2717
2721
2723
2728
2729
2732
2733
2738
2739
2741
2748
2749
2753
2755
2760
2768
2776
2787
2788
2789
2791
2794
2795
2797
2798
2799
2802
2803
2804
2807
2808
2810
2811
2813
2816
2818
2820
2822
2827
2828
2829
2831
2833
2834
2838
2840
2843
2853
2854
2856
2857
2861
2862
2863
2867
2868
2871
2879
2882
2883
2885
2890
2892
2893
2895
2896
2898
2901
2902
2903
2906
2907
2910
2913
2915
2916
2926
2927
2930
2932
2934
2939
2941
2943
2951
2952
2954
2960
2962
2964
2966
2968
2976
2983
2985
2986
2988
2989
2990
2991
2994
2995
2999
3001
3002
3007
3011
3014
3019
3022
3027
3028
3030
3031
3038
3039
3041
3042
3043
3045
3049
3050
3051
3055
3056
3057
3060
3063
3066
3069
3072
3075
3077
3083
3085
3087
3089
3091
3092
3096
3099
3101
3103
3105
3111
3115
3125
3126
3132
3136
3141
3144
3145
3150
3153
3155
3156
3157
3158
3160
3171
3183
3191
3207
3222
3237
3239
3245
3253
3262
3279
3280
3283
3284
3285
3290
3293
3294
3295
3299
3303
3305
3314
3315
3318
3324
3330
3338
3340
3346
3347
3348
3349
3354
3363
3366
3370
3375
3377
3380
3381
3392
3393
3397
3398
3399
3420
3429
3435
3440
3448
3450
3453
3461
3463
3465
3468
3470
3478
3479
3481
3482
3484
3487
3489
3493
3495
3497
3498
3500
3501
3503
3510
3515
3517
3518
3520
3523
3526
3533
3534
3536
3539
3541
3561
3562
3569
3574
3582
3588
3592
3606
3608
3619
3624
3625
3630
3632
3633
3640
3648
3670
3676
3677
3686
3690
3693
3694
3695
3697
3704
3706
3709
3711
3712
3718
3722
3725
3726
3730
3734
3736
3737
3740
3741
3746
3752
3777
3778
3780
3783
3789
3790
3800
3804
3805
3810
3811
3814
3824
3826
3828
3833
3840
3841
3842
3846
3856
3857
3858
3860
3865
3868
3870
3871
3877
3878
3879
3881
3887
3888
3893
3894
3896
3901
3906
3908
3909
3910
3913
3914
3919
3920
3922
3923
3924
3926
3927
3929
3930
3931
3933
3934
3936
3937
3938
3941
3942
3947
3958
3962
3963
3965
3968
3970
3972
3975
3977
3979
3980
3981
3985
3986
3987
3988
3990
3992
3995
3996
4000
4002
4004
4005
4008
4009
4010
4012
4016
4017
4018
4019
4020
4022
4026
4028
4029
4033
4036
4037
4038
4041
4042
4044
4046
4049
4057
4060
4061
4064
4065
4066
4067
4068
4069
4071
4072
4073
4074
4075
4077
4082
4086
4087
4090
4091
4092
4094
4098
4099
4101
4102
4104
4106
4107
4111
4115
4116
4118
4119
4123
4125
4132
4133
4134
4136
4137
4144
4145
4148
4149
4150
4151
4153
4154
4156
4157
4158
4160
4161
4162
4165
4166
4167
4173
4176
4177
4178
4180
4183
4185
4186
4188
4189
4190
4197
4198
4200
4201
4202
4204
4205
4206
4207
4208
4209
4211
4214
4215
4216
4217
4219
4222
4223
4224
4225
4227
4228
4229
4230
4232
4234
4235
4238
4239
4247
4248
4250
4251
4255
4256
4259
4260
4261
4262
4265
4268
4270
4271
4276
4278
4279
4283
4285
4287
4290
4292
4295
4297
4300
4301
4302
4303
4304
4305
4307
4312
4317
4325
4334
4823
4826
4843
4848
4850
4851
4857
4863
4870
4872
4874
4876
4880
4881
4885
4893
4896
4900
4901
4902
4908
4909
4919
4928
4931
4934
4939
4944
4947
4950
4951
4952
4954
4957
4965
4969
4974
4976
4977
4982
4985
4989
4990
4991
4993
4997
5003
5009
5013
5021
5022
5025
5035
5037
5044
5047
5050
5052
5054
5055
5056
5057
5058
5060
5061
5067
5069
5070
5073
5074
5076
5078
5082
5088
5091
5093
5095
5097
5104
5114
5117
5118
5123
5127
5129
5131
5132
5133
5140
5145
5148
5157
5160
5163
5169
5170
5176
5177
5179
5180
5184
5188
5208
5211
5214
5221
5229
5236
5237
5241
5242
5243
5244
5246
5250
5251
5252
5257
5260
5268
5275
5285
5290
5291
5293
5297
5310
5322
5328
5329
5330
5333
5342
5345
5348
5350
5357
5361
5365
5366
5371
5375
5378
5379
5381
5383
5384
5389
5394
5397
5413
5444
5449
5452
5468
5475
5476
5500
5504
5508
5510
5511
5516
5517
5518
5524
5534
5537
5546
5548
5550
5551
5560
5565
5567
5572
5573
5576
5581
5583
5588
5591
5599
5600
5602
5607
5615
5618
5625
5626
5629
5632
5633
5639
5643
5650
5653
5655
5660
5664
5669
5670
5672
5678
5679
5683
5686
5688
5698
5700
5708
5710
5715
5716
5719
5723
5724
5725
5733
5734
5735
5736
5739
5741
5744
5750
5754
5759
5764
5768
5769
5784
5786
5788
5790
5798
5799
5800
5801
5806
5815
5816
5817
5823
5829
5834
5839
5842
5846
5851
5853
5854
5858
5874
5877
5878
5879
5880
5884
5885
5888
5893
5894
5898
5899
5906
5910
5911
5915
5925
5926
5930
5933
5934
5935
5941
5943
5958
5959
5960
5961
5962
5965
5966
5968
5973
5981
5982
5985
5988
5997
6002
6004
6007
6012
6015
6016
6020
6021
6030
6034
6035
6038
6041
6048
6052
6059
6060
6062
6068
6070
6078
6080
6082
6085
6099
6103
6107
6110
6115
6117
6123
6124
6125
6126
6130
6131
6136
6137
6139
6140
[Olicode Set]
Ilmn ID,1
Parent Set Name,
Name,Master Codes List
Olicode Name,Olicode Sequence
0003,CTGCCAATCGAGCGCGATACAT
0010,TGCGTTGCGACTACCGATACGT
0021,TACTCCGTATCGCACGCAAGAC
0023,GGATGACGACCGAATACCGTTG
0027,CCGTGTATCCGCGCAAGTTCTA
0028,TGGTCTGACGCGACGAAGTAGA
0030,ATCGTAGAGCGCGGACAATTCG
0031,TCTCGGTCGAACGATCAAACGG
0033,CGCAGTCAACGACGTATTCCGA
0036,TGGAATCGCACGCGAATGGTAG
0038,CCGCTAAGTTGCGCGACACTCA
0040,GCTAAGCCGGTACGCAGACGTT
0041,CATAGCGGGATCGTAAGCGTGA
0042,GGCACTTCGCACGGGTTACGAA
0050,ATGAGTGCCGTCGAAGTACGAG
0051,CAAGGGTACGTCCGCGTCATCC
0054,TGTGATAACGGTCGCTACACGG
0056,ATGTTGACCGAACCGCATACGG
0061,GCAGTTCGTCGGCGACATGATC
0062,AGACGCGATTGCCGGTAGAGTC
0063,GAGTGGCGTACTCCGTAGCGTA
0066,TGTTAGGTACGCCCGAACCAGT
0067,GGTAAATCTCGACCGTTCGTCC
0069,AGTAAGCCGACGGTCGCAGTTT
0070,AGCGTACTCGACCGATCCCTGG
0074,GCAGTCGCGGTTAATCGCATGT
0075,TCTCATCGCACGCTACGAGAGG
0080,ATGTTCGACTGTCGCCGCAAGA
0087,TGCAGTCGGTAGGCGACCTAAT
0096,AGAATTACCCGCTCGCTACGGA
0101,CCTGATACGCGAGCCTAGACGT
0102,TGTAGCCCTACGCGACGGTTGA
0103,TACACAGCGACCGTACCATCGT
0105,AACTACGCGCTCTGACGTACCA
0109,GATCGAGTCGCCCGTGCTATCA
0110,AACGATGACTCGTCGGGTGTCA
0111,ATCACTCACGACGGGCCTAATC
0113,AGAACGGGTCGCTATGTCGTTG
0119,CGTCCATGATCGAACGGCCTAG
0121,GCTAATGGCGAGCGGTTCAATC
0122,GCTCCCTTACGCAACGGTCAGT
0124,TCCAGTAGCGACTAGCCCGTCA
0125,ACGGACACCGAACTCGATTCGT
0130,CCGATGTATTACGCCGAGAAGC
0140,TTCCCGATACCGATTGCATCCG
0147,GTTGTGAGACGCGCCTCGAAGA
0152,CACCGAATCCGTGGTCGGAGTT
0153,TTCTGATCGCGGCGAGAGCTAA
0154,ACGGTTGACGACTGCGACCCAT
0162,GATACCCGGTCGTCCGTGATGA
0171,GCATGGATTCGCGGAGGATCAA
0172,CGATAAGCTCGATATGGCGACC
0174,CTCGAAGTGCGTTCGTCAGATG
0178,CCCACTTACGTCGCATGGGACT
0182,GTTTCTAGCGCAACCCGAGCAT
0185,TAGCGAAAGGTTCGGCACTCGA
0186,CATGAGCGGGTTCGTACCAGTC
0205,AAGCCGCGTGAGTTCGTCCATG
0206,GCTGTGAATCGGTCGGACTCAA
0208,AGTGCCGGTATGATCGCTAACC
0209,ACCATGCGTAGGTATCGGGCTA
0210,TCGCACTACCGAGCCGAGTTGT
0213,ACCAAGGGTTCGCGTCGGTACT
0215,CGACGGATTGCGTGTTAATCGG
0220,ATAGCACTCGGACGGGGTCGTT
0223,GACCGTTAGCCGGAGGTCGTAT
0230,GTAGGTCCCGGACGTAATCACC
0233,GTACAGTCTCGCGGTGCCTAAG
0234,AATAGACCGAGTCGATGTGGCG
0240,ACCTAGTATCGAGCCGTGCTGA
0247,CGTAGCGGTCAACGGCAGTATG
0256,ATGTTGAGCGTCGCCAGTCTAC
0261,AGGAGTAGCCGCGATTTCCCTA
0263,TCGCCGAACATACGGGTTCTAG
0265,GGTGTTCGGACGAATAGCTCCC
0269,GACGAGCCCTATCGGTGTTGAG
0270,TGGCGTGAGCGTAGCAATTCGT
0273,GTACGACCGACATGCCGTGGTA
0285,CGATGCACTTCGACAGTCGCTG
0296,GTACCGCGCTCACTCGAAGATA
0300,GATCTGCCGACTATTCTCGCAC
0312,TTCGTCGGACCGTCCAACTTGA
0315,TGAGACGAAGGTACGCGGTTCA
0331,ACGGTCCACTACTCGATGCGCT
0341,TCGCGCAAATTGACGGACAGTG
0361,AGCTGTCGATGATCCGGTCTCA
0368,GATCTACTCGTCCGGCTGAGCA
0377,CGATGACGTATGTGCGACAGGT
0398,CTGACTGTACCGCTAATCGCCG
0401,TCCAGATAGCGAGCAGTTACGG
0403,ACGGTTAGACTCGGCCCTAGCA
0427,AACTACAGTCCGCTCGCATTCG
0430,GGTTGAATCGGTGTTCACGACG
0433,TAGCGCGTACCCTACGGTGGAA
0437,ACCGATAGTCACGATCTGTGGC
0442,TCTCGACAGTGCGATTACCGGC
0453,CATTGGTCCGCACTTCAATCGC
0460,GCTCGTAAGCCAACGCATTCGG
0480,AGAGTCAACGATTTGCCCGGAC
0482,ACTAGCCCTCGCATAGCTTGCG
0509,CGCCCGTCAGATCCGTGACATT
0515,AATGTTGACCCGGATCTCGTCC
0542,TTGTACTGGCCGTTACACAGCG
0559,ATAGCAGGTTACGGTCGGACGA
0581,GCAGCTATTACGCAGTCGAACC
0585,AGCGTTGTGCTAACGGGATCTC
0587,CCCATCGTAGGATGCTCGCACA
0594,CACGAACCGACGCCATTTGACT
0601,CTACGGAAGCTCGCAGGTGTTG
0605,TACAGCGTTCGAGCCCTTAGTC
0606,CGGAAACTGGCGATCAGCTAGT
0607,ACGTAGCCTGTCCGTGACGAGA
0609,TGGCTACCTCGGGGCAACTACG
0614,CAGCGTTATGAGACCGATGGGC
0619,CTTCATCACGCCGGGTTAAAGC
0620,CCCTTTCGGACTGACAACCGGG
0623,GCATCCGATTCATAAGCGCGAC
0629,GTGGGCCTACGAGAAGATCGCT
0630,AGGTCGCTATCCAACTCGGATC
0631,GACCTCGTACCCTCAATCGGGG
0634,GTCATTCGTCCGGGTAGCAGAA
0636,CGGCATGGTAACCGATACGGCT
0648,ACGTAACGCCGGTAACTCAGGT
0649,GTTGGGGCACGATCAATGCGAT
0651,ATATCACGGGCAACCTCGTCAC
0654,ACATCGCCGGTATGCCTCTACG
0656,GGATAGGCCAACGCTCAATCGT
0657,GCGCTATCAATCCGAATTGCCC
0671,AGAGCCTCGCTAACGTAGCCTA
0674,AGCCGGTGCTGTCGCCAATTAC
0678,CGAAACGGTTCATTCGTCACGC
0682,ACCACGACCTTTTCGCCTGTAG
0691,ACTTGAGTGCGGACAATCCAGC
0692,AGTGGTCCTGCGGCGAAGCATA
0696,ATGGTTTGCCGCCAATAGAGGC
0697,TTCGACACAACACCGAGCCGTT
0700,TACGGCCACAGTCGTGTAAGCG
0715,GGGCTGGTTAGTCGCACACGTA
0717,CTGCGCTCGTAGATCAAGGCGG
0718,ATCGGAGACCAACCGTAGTCGT
0720,ATCACACGCAGTCGGCTGTCTT
0721,GCTATTCGGTGGCAAGTCGAGC
0724,CAGGCTATACCGCTGATTGCAC
0731,CCGAGAGCACGTTGATGATCGA
0732,ACCCACAGACGTTGGTCCGTAG
0740,ACGGTGCGTGTATGCCGCTAAA
0742,GCTTGACCTAACCGATCCGAAC
0743,ATTGAATGCCGTCAGCGTCTCC
0744,TACGCAAAGAGGCGGTCTGATG
0745,CGGTAAACGATTTCCCGTCAGC
0747,AGGCGATAGGCTGTACGAATCG
0751,GAGGATGCGAATGACACGTTGC
0752,GTTACCAAGGGCGCGTCATTGG
0753,AGTCCACAATCGCTAAGCCTCG
0754,GCGCAATTCCCTCGATCTTACG
0756,CGTAAGGTGGCGTGACGACTAA
0758,CAACGCTATATCAGTCGGGCCT
0759,ACCATCGGCCTCGATCTAATGC
0764,AGTACGCTCCTACCACGTCGAT
0775,GTCACCGGAACCCGATCTCTTT
0778,TCGCTACCGCACCGTCTGAAAG
0780,AAGGACTTCGGTTGGGCATCGC
0781,AGGAACGACGTGCTCTAATGCG
0791,GACCCAAACTCGTAGTGTCCGT
0799,CGTGCTACGGGAACACGGGATT
0800,TCGGTCGTTCGCCTGACACTAA
0805,ACGAGGCTTGCGTAGGAACAGT
0807,GCGTATAGCGGCTAGGGACATC
0813,TTAAGTGGGTACGGGCGTCACA
0814,TATCGTTTGGAGGCGGTCAACC
0815,GGAACAGCTTACGACTTTGCGG
0820,AACCGGGCGATATAGGGTCCTG
0822,TGACCTTATGTCGATGCCGCCA
0839,TAGCCGCTACCAAAGTCGCCGT
0840,ACGAGCTTTGTCCGGTGGAAAG
0844,TGCAAGATGCGGTTGGACTCCT
0859,CACCGACTTAATTCCGAAGGCC
0861,ACTCTAAGGCGGGTCTGCTCGA
0864,CCGTTTGGACGTAAGCAGGGCC
0881,CCAACCGCCGTAGTTGTAACCA
0884,AAAGCCGATCTTCGCCCAGTCT
0885,AAGGGTGCGACACTATCTCGAC
0887,GTTCTAATGGGCGCACCAAACC
0889,AGATCCACCGAGTTTCCCGGAG
0890,GTTACCCGACGCACCTTGAGGC
0891,GCGCATCTCCATCGACCGAGTA
0895,GGCCAATGTTCGTAGTGACCCA
0897,ACGCCTCAGGATCGTCAGTTGC
0901,CGTTGCTCGGTAAGGGGACTAC
0905,TCTCATAGGGCCGGACTGTGAG
0913,ACCCGATGGATAGGTCGGTGAA
0915,TAAGCATCGTGCCCTTTCGCAG
0917,ACCACGTTCGCGTTCTCACATG
0920,TAGAGTCCCGATCCTAGTGGCT
0925,CTGACACCGTTAGTAGGAGGCG
0926,GACCTCGACGGTAAGCTGATTG
0929,TCGCCATGTCGCATGATACAGC
0931,CGGCAGATAGCACGTTTCGACT
0933,GCTCTCAGAACGATTAGCGCGT
0935,ATCGGCTAGGCGGATAATGCTG
0936,GTCATCCCGCATTGGTCAACGG
0940,ACATTACGGCGGCATGGGTGTA
0942,AGTTGGTAGCGAGGCCCATAAC
0943,ATGGGCGAGCTACCTGACGTAT
0944,TATACCGGCCTAAGCACTCGCA
0946,AGAAGGCGTCCGTCTTTGAGGC
0949,ATCTTCACCCGGCTCCGATGAA
0950,CTAGAACGTCAGACCGGCTTGC
0951,CTAGTAGGCCCATCGCAGACCT
0952,GAAATGCGGCCCCTAGACTCGT
0958,CAGAGGGTTACTAGCCGGTGCA
0960,TTCGACCCTGGCGCAGCTCTAA
0961,CGCTGAGAACCCGTTGAGAGTA
0963,GCCGGTCCTAGTATATCGGGAC
0969,CTAGGCAAGGGCGTCTTACCGT
0971,GACGACTCGGGATATTCCACGA
0973,TTCAGAACGTGGTGCGAGGCAA
0974,TGATCCGGCAGTAGGTTCCGAG
0976,GTTTCCACGACTTGCAGTACGG
0977,GTGACACAGACGCGAGCTTATG
0978,TCGGCTATTGAGTCCGCGCAAT
0979,GACCAACCCGAGTGTTCGCTAT
0984,CGCCACATTCGGTGGAACATAC
0987,ATCGTCCCATCGCAAGCCTGAG
0989,ACGCTAAGGTATCACGATGGCC
0991,AATGGCTGCGCTTGATCCAACG
0992,GGCCTCTAAGTCGTAGCCCAAC
1000,CCTTGCGTCCGAGAGTAAGGGC
1001,AGGAGCAGCTCGTCGTTAGCGT
1002,ATGCCAGGTCGGAACTTGGTCT
1006,AGTCGTAGGACGCTGTGCCTAG
1009,ACTCTGTGAGCGTTATCGACCC
1011,CTAGAACTCGGAAGGTTGCGAC
1015,GCAACCTCGATGTTAATGCGGG
1020,GCCTGGCGAATAAAGGTCGTAC
1022,TCGTTACATCCATCGCAGCGAC
1024,AATTGGGTCTCGCAGTAGTGGC
1030,TTAGGAAACGTCATCCACGCGG
1032,GGAACGGCTCGTGTTTACTACC
1037,CGTTCTAGCCTAACCGCCTTGA
1039,CTTAGGCGCGAGTGTCAGACCA
1040,ATGACCTCTAACGCATCGGGTC
1041,ACCTGGTTTAACCGTCGGCAAC
1042,AAAGCTCGGTTTTCCGTGGACC
1044,CAACCGTTTCCGGGGTGAAGTG
1046,AGTCGAAGCGTCCTGTTAGGGA
1047,AGGTCCCTAGCACGAGTTCCCA
1051,GGGCACTATTACTCGCTAACCG
1055,CGGCGGAAGGTAGATCGTCCTC
1060,ACCAAGGGGCTCGACTTAGTCC
1063,GACCGAATGACCAGCGGCTTTG
1066,ACGGGGTCAACAGTCCGGTTAA
1071,TCCAGAACGCGCAGATGGCTAT
1072,AGTTGCGCGGCTTATGAACCTC
1077,GTTGTGGAGCGGCTTTAACACC
1078,CGTGTAGAAACGAACCTGGTGC
1079,TCCCATTGTGGCGTCGATGAAG
1080,CGTAACTGTGACGGAGCCATCG
1085,TAAGACGGGGTCCGGGTTTCCA
1086,CTTATGGGAGCCGCACCAATCC
1087,GCGCTATAAGGACGTGGCAATC
1088,TCCCAGCGGAGATAATCCCGTC
1093,ACGCAGAAACCGTTGCCAGTGT
1097,GTGCCTAGTTAGGTGCGAGACA
1098,ATAGCGGGCACGAGTCACATCT
1099,TGTCGGAGTCGCTCAGTGATAC
1102,CACTAAGGGCGCAGGTTGATCC
1104,CTGAGGTGAACCGTGTCATGCT
1105,GGTTGAACTGGCCGCTACGCAA
1109,AAAGCGGTTTGACTGGTCGCCT
1110,CAGAAGGTACGACTCTTGGGCC
1111,GCTGAATTGGGCGAAGTCATCC
1124,GCACGGCTCCATATTCGGACAT
1125,ACCTAAACTGGTCCGCGCTGAT
1138,GAGCGCAGCAAGGGTCGAATTT
1145,TACTTCGGGCGAACATGACAGC
1151,GACCTGTACTCTCGCGCAATTC
1164,TGGGAGTCAAGCCGTCCGATAG
1170,ATCCACAGCCGGGACTTTCGGT
1171,TAGCGACGATACATGGCCTCGT
1173,ATGCTGTAGAGCGTGAATCCCG
1178,GGTGTCGTCGTGTAGAATGCCA
1182,AGCTAGTCCGGGTACTGGGCAA
1190,TAAGCTAGGGGCAACGCTGCTA
1191,TGACACATGGCGACCCTGATAG
1203,GACACATTGCCGCCAGATGTCT
1219,CGTGTGGACTTCCGACAAGAGG
1222,AACCGCCGCGATGTTAAGTCCT
1225,CGCTTCGATGGCACCCTTACGA
1227,GTCACATACCGTGAGCCGCCTA
1228,CAGGGAATCGAGGTCCTGTAGC
1229,ACCGCACTACAATTCCGGTGGG
1240,GTCCAGGACGGTAGATGGCTCA
1241,CACGGGTAACTCACTCGGTGTG
1248,AACGATGTCCGTGATTGCCTGG
1250,CAAATAGGCCGTGTCCTCCGTG
1255,TAGGGTTCGGGTTCAGACACCG
1256,ACACCTCCAGTCGGTAATTGCG
1262,TCGAATCCCGTTAAGCAGGTGC
1265,GATTCCGGTAGGCATGTACGCA
1267,GGAGGGTCAGTCCGCACTACGT
1269,GTTTCCGCGCACAGATAGTCAC
1270,ACCGACTTCCGGCAGCCTAAGT
1272,ACGGTACTGCCTGTCGCATAGA
1276,TGCACCTGAAGCGAACTGTCTG
1277,TGAGTGCTCAACCGATACCTGC
1285,GACGGAGCGGTATTACCATGCG
1286,CATGGGTAGTGCTATCGACGGC
1307,AACTTGGACCGGAGTCTGGCGT
1309,ATGGTCACCACGCTTTGCACGA
1311,GTTCGCAGAAAGACCGACTCCT
1312,ATACCCTACAGTTGCGGACGAG
1317,TGTCAGGGTCCGTGGTATCAAC
1319,TGAACCGTGGGTGACTAACGAG
1320,CTGGATGGCCGTATTGCACACT
1321,TGACGGAATCCCTGTACGACGT
1324,AGCCTAGCCCGTGAGATCCCTT
1326,GTAACTTGGCTCCGACCTAACG
1330,CAGAGTGTCCCCGTGGCGATAC
1331,CCGACAAGCCGTATGTGCTGGA
1333,GTCGGTAGATCACGTTCAGCAC
1334,GATGCGGGCGATGCTATACTTG
1335,GCGATTCATAGACCCGTTTCCG
1337,CCCAGAATGCGGTTCCAGTGCT
1338,GAGCGCATGACGTTTACCTCTG
1339,GCACTTTGGCGGGATTAGCAGA
1340,CTCAGATACCGAGACTTGGGCC
1341,ACCTTGAGCGCAGATAGGTCAG
1343,TCAACCATGTCGAGCCTTCTGG
1344,CTAATTGACGCGGCTGAAGCTG
1360,AAGGGCCAGTCGCCTTTGTAAC
1370,CGCCTGCTTGCACGCAAAGTTA
1375,CAGTAATCAGGCGTCTGTTGGC
1377,ACGACTTCGTATAGGCTGGCAG
1382,GCACTGCGCCAACCTTAGTGGG
1384,AGACTGAGATTCGCGGGTCGTT
1389,ATAGTGAGGCCCGACCATTCCA
1390,AGGAGCCTAGATAGCGTTGCGA
1392,TGCCAATCACTCGGCAGATGAG
1407,CGACTGTCCGAGGTTGTAATCC
1432,TGATGGTAGGGTCCAACGCCTA
1439,GACGTTGCACGGTGGAGCCATA
1462,AGCCAATCCCGCTCTTCAATGG
1482,ACCAGTGCGGTCCCTCTAGCAA
1493,TTCGCGGCGATCCCATAGAGAA
1543,GGCAACCGGCTTATAGGTCTCT
1549,GCCAGTAAGACCCGAGCCCTTT
1550,TAGCGTCCCGTCTCATAGAGTG
1553,AGACCTTCGGCTCTTATGCCCA
1558,CAGAAGCGTTCAGTTGTCCGCT
1559,TAGACGTGCGAGGGTCTGATCT
1562,AGACGCTACCGTGAGGATTTGC
1563,AAGCCGAGTATTGGGGTAGTCC
1564,GATGGAGGCTCCGCGTAATGTT
1565,GATAAGCTCACGGCTGCGTAGT
1577,TTAGGTGACACGCTCCCAGACT
1581,TCTATGAGGGCGAAGGAGCCTA
1586,TCTCCGCGTAGAGTAGCCAGCT
1587,GCAATCTCCGTCAGGAAAGCGT
1588,CAACGGTGTTTCCTACGGCGAG
1590,CTTCAGCATCCGAATCAGGTCC
1595,AGCTTAGGGCGGGGACTCATTC
1596,GGTAATAGGACACCCGTGCCAT
1599,GATTGTCAGAGCCGAACGCTGA
1600,CCGAAGGTTTGTGCGGACTACC
1601,ATGCCGTACCAGTATGTTCCGG
1604,AATCCTTAGCACGCAGGGATCG
1608,GATCTTAACGGGTGCTCCCATC
1610,CAGCTATGTCACGCTTCCCAGA
1617,CCTGTAGAAGGGCGTGACGCAT
1623,GATCTAGGAAGCGGTGCTCTCA
1628,GTTTGCACTATCAACCGTCCGC
1629,GTCTCGCGTGATAGGAGGACTC
1634,CTTCGTAAGTGAGGCCGGTTCA
1640,TATCCGGCAACTACACTGGACG
1644,TGTTCCGTCGTCAAGCTCAGGA
1645,GGATGCGTTATGAACCACCCGT
1646,GCCCCATTCGATGTACCTGAGA
1647,AGATCGTACCGTCCTCCAAGAG
1650,GGATAGTGCTGCCCGAAGCGTA
1651,CGTACCGCGATAGTTACAGCAG
1653,ACCTATTTGGCGGAGGACCACT
1655,TAGCTGGCCCACGAAATCTGCG
1658,AGAGCTGCACCCGACTTGGTCA
1661,GTGTAGGCCAGCTAAACGTCGT
1665,GTATGTGCGCCAGCTATGAGGC
1671,GTGCCGCAACTGATAAGCGTTG
1676,TAGGCAGTTCACTCGACCGCGA
1678,CGGTTGACCAGTACCACGATTC
1679,GAAGTCAGGTCAATCGTCGCGC
1680,CCCTTACGCGCACAGTCAGGGT
1682,TCTCCGGCTGATGGAACCGTAG
1685,CGAGCGGCAGTTAGTCATGTCG
1688,AACCCTAGAGGTGCGAGTCGTG
1689,GCCCAGTTAAGCTGCGCGAATG
1693,GCAACGATCCTACAGTATCCGC
1697,GTTCTGGACTATCACGAACCCG
1700,ACCAGATCATTGCCGTTCGGTG
1702,TAACTGCCGTCAACTTGGCCCT
1707,GCTCCTACTATGCCCGAAGGGA
1711,GGCATTTCGTGTACCTACCACC
1714,CTCAGAGGGTCGCTGCATAAGC
1718,CCTAGCCCATTGAGCGATCACT
1730,TCTGGGAGTACCTAGCTTCGGA
1739,GGCAATGCCCGTTTGGATGATG
1740,GGCTCATGGTAGCGGGACTATC
1741,TTGGGTCAAGATTACGCGGGAC
1743,CAGTCGATTGAAGCTGCGGTTC
1746,AGCACCTCCACGTAGTATGGCC
1749,TAAGCCTGCGTGTACTGGGAAC
1753,TAGGTGTTCGGGTTGCCCAGAA
1756,TCCCCAGTAGAGTACGGCGGTC
1757,AACTATCCGGTGAGGTCAGCGA
1759,GCGGAACGGAGTGCCAATGTTA
1761,GTCGGTTAGTGATGTACGGCCA
1762,CGTCCTGCGGTTGTAAGCACTA
1765,TCTATTCAGCACGGAGGCGGAT
1766,TGGAAGAGATCGCTGGTTCTGC
1768,CCCGGTGGTTGTATATCGCACA
1771,TCTGTAAAGCTCCGAACCCTCG
1772,ATGCGTGAGTTGCTAAGCCGTG
1775,TCGACTGGACGGCTAACTTTGC
1776,ATTAGCGCCGGAAGCCTGTCAT
1777,GCATAGAAACGTGGGGATCTCC
1780,CCACCTCAGTGCGGTTTAGGAC
1784,GTACCAGTGTTTCGACGGGCTA
1786,CGAACCGGCGTAGCATCATTCA
1787,AAGCGTTCCCTACACTAACCGG
1789,CATTAAGTGGCGTTGCTGAGGC
1790,ACAGTTGCGCTCTCACCTAGTG
1795,GCACCCGCTTAGTAGATTGCTC
1799,ATAGACCACACCTACGCCGTGT
1804,TTCTCTGGTAACGCAGGTGCCA
1808,GTTGTCCATACAAGCCGGAGAC
1823,TGGACCAGAGCACGGGTAGTTT
1824,TCACTCAAGGCCGTTAGCTGTG
1825,TTCTCGGACAGGAGCACGAGTC
1826,TCCTAGAGGATTAGTCGAGCGC
1828,ACGACCGCAACCAGTAGTGTTG
1836,TGGTAACATCACGTTGGGCGGA
1838,TCTCAGTGGCCGACTTCCATGA
1841,GTGAATAGGCTTGCTCGTGAGC
1842,CAGGAACTCATCGGACTCCACT
1844,CGCTGTGCCGAAGAGAGTATCC
1850,ACATGCCTATTGACGTGAGGCG
1851,CCTGCGGATAGGAAGGTTCGAC
1856,CGGCAGTGCGTTTACTGAACCA
1861,TCGATACCGCAAGGTCATTGGC
1862,GCGTCGAACTACATAGGGCTGA
1868,GACTCTGGATGAGCGGTAACGT
1869,GACTCTCGGAGGACCTTCAAGC
1870,CCATTGGCTGTATCGACACGGA
1871,GTAGAATCGGTTTCAGCTCCGG
1873,CGGGCAGATTACGCTCTAGTGA
1874,TGCATACCACGATGGGGTGTGT
1876,GTTGCGTCAAAGCTAGGGATCG
1882,CCAAACGCGAGCATCTATTGCG
1883,GAGGGATTAAGCAACGCCTCGT
1884,ACCTAGACCATTGGACCGGGTA
1885,ACCTACCTGGGACGTATGGAAC
1886,CGCTCTAGCCTGTACGGAAGTT
1887,CAGTTCTAAGCACGGCGTTCCA
1888,GTGTGATTAGCTCTACGGCAGC
1893,GGGCTAACTGTGCTCGGAAGTT
1895,GTCTAACAGCGCAGTGAGGATC
1899,CGCGAAACTGGTCTATCCCGTA
1908,CACGCTCTGATTACTACGGCCT
1913,GGCGCAACTAGGTGCAATTCTC
1931,GATTCAATGGGCCGGGTAACGT
1935,GATCTCAGCATCGCCTAGCAAC
1938,CAGTGCCGTTAGACCTACCGAA
1942,TGCACCGTAGACTGCTACAAGG
1944,GTCAAGGCAGTATCGGCATCTG
1946,TGCACATCCACGGAAGGTTCTG
1949,TAACGTCGTGTGGGTTGGCAAC
1950,ATCCACAATCAGTGCGTCGCCT
1951,TTGAGCGGACCCAGATGTACCG
1953,GCTGTAGGGATCAACACGAGTC
1954,GCATCCGTCCACAAGTTAGGTG
1955,TTGGGCCTCAAACGGATAGCCT
1959,GCCTATAACGACCAGGCTCTCA
1961,ACCACTGGTCGAAGAGGTGGCT
1967,TCCTGTACGAAGAAGGGCTACC
1969,ATCGCACGGAATAGGCTCTCTG
1974,GTATTGACAGACTATCGGCCCG
1980,GTAGACCGGCCACTAATGAGGT
1983,CTGCGCTTCAATAGTTGCCCGA
1984,TGCTGATGACCGAGGCCAAGCT
1985,GCTGGCTATGGGACGTAAAGTC
1987,ACTTGAAGCCGTCCTTGTCCCA
1989,TAGCTGTTCGGGAGGACAAACG
1990,GTGGTTGGAAACGCAGCTACCT
1994,GGTATCCGACCATGTTCTCCGA
1998,CGACTACGACGATGCTGCTGAC
2003,ATCACGTCGAATGGTGGGGTCT
2008,ACTGTTCTGCCCCGAACGTACA
2016,CGCGGCATAGTGCAATTCCGAG
2017,CAGCAAATCGTCTGCCCTGTAC
2019,TGCCGAAGCTCAATGGTACGAG
2021,ACAGGCAAGCGTGGGTCTCATG
2022,TAGACAGAGCCGGGTTGCAGTC
2024,GTCAACTACACACTACGCGGCT
2027,CCTACGAGTGGGTGGTCAACGA
2029,GATCAGCCAGACCGAGTTTGCT
2035,CGAGGATTACGTGTGCTCCCAG
2037,TACTGGCTACACTTAACGGGGC
2038,CCAAGCGGGTAGCAATGGTTGT
2039,AAACCACCGCAGTGTTGTCCAC
2043,ACACTCAGGGACCGATGCTTTC
2044,ACCGGGTCATGGCTCTACGGTA
2048,ATGCAAGGGCTGCGTTGTCTAG
2049,TCCTCACTAAGCACGACGACTG
2050,AGGTCTCTCCGCAAAGCCCATT
2051,TAAGCGTGTCCTAGCAGTCCTG
2054,GCTACGTCGCCTTCAATGCCAG
2057,ACAGTGCAAGTCCACGTTGAGG
2059,GCAATACTTCACCGGGCGTGAT
2062,CGTAACCCGGATGGCTCTCAAC
2065,TCTCTTGCTGACCGGACCCAAG
2081,GGCAGAGGGTTCCCGTTACTCA
2087,AAGCGCGTGAGGGATCATCTCA
2091,GCAGCCGGTTGAGTATCCTAAC
2094,AGCCGACGAGGTACTATTACCG
2095,GACAACGGCTTGCTCTACCCTT
2097,GGTCAACTCATAAGTCCGCGTC
2099,TATTCACGCAGGGTAAGGGCAC
2100,CTGTTGCTCGAAAGGACTCCCG
2110,GAAGGCCGGTGAATGCTCTACT
2114,TCAGTCAGACTTAACCGGCGGA
2117,ACAGGCGTGTCAGGACTACTGT
2122,TTACCGAAGGGTGGACAGCGTT
2127,TCTTGCGAGATCAGGGTACTCC
2129,GATACTGGCCTACCACTCGTGC
2136,ATGCGGTTGCCCTGGCGTAATA
2137,ACTCAAGTCTGCCCGAGTAACC
2139,GGGAGTTCTAGTACCCACGAGC
2143,ACAACGGAGGTCTCTTTCGGCA
2144,GGAATCCCGAGAAGGTCCTGCT
2149,GCATCAACTCTTCGGTGGGCTA
2152,ACTGCTACTTGTGACGATGCGC
2153,AGGTTGTGAAGGCCGGATTTCC
2155,ATCACCAACTTGTTCGGAGGCC
2157,CCACTCGAACCATATCTGGCGT
2158,TACTGTCCCTAGTGTGACGGCA
2160,GACGTACCGATCTCCTTGACCA
2161,CCTTACGGGGCATGGAATCGGA
2162,TGACTAGATGCAGGCGCTCCTT
2163,AGCCATCTGATTGCGGGCTCAA
2164,GAATGAGGCGGCCATGTTCTGC
2166,ACGCGGGGATTCTAAGACCGTT
2167,ATGTGCAGGTAATACGGAGGCC
2168,GGGTAAACGTGCTGCACTTGTG
2170,CCAATACCCTGCATTCGAGCGT
2173,GTCCCTTGACCAGACCCGAATT
2174,ACTGCAATACAGGACCGTTCGC
2179,GTGCTGCATGTACTCGGGTAAG
2180,AGTAGCCCAGGTAGCGGAGCTT
2182,TGAATCCCCTACATACTGCGCG
2184,GGCATCGTATTAACACTGGCGC
2185,TGGACGTGCATGATAAGCTCCC
2187,TGCTGCTACACCCTGTACCGAT
2190,CAAGTTGCCCTCTACACGAGGA
2192,TCTGGATGTCCCATCGGAGCAA
2195,CCTGCGTGCAATGACTCACGAT
2198,GATCGGATTCTACTGGCTGCGA
2202,CGCCACCCTGTATAAGGTCGTC
2204,ACCGCGCAACACTGGTGCTAAT
2205,GGAACCGTTCAGGGTTGATGCC
2208,GGTGCATACAGAACCGCGTCTC
2209,GTGCCTCCATACAAACGCTGGG
2215,CGCTGGAGAACTATCCGCACCT
2216,TGCGTAGGGACTATCAGGGAAC
2222,CACGCAGGATGAGTAACGTGTC
2225,GCAATCGCCGAGCTTCAGGATC
2230,GCCGCTAGATTAGGCCACCTTC
2232,GACTGGTCCATAGCCAACCGCT
2236,GGCGCTTTCAAGAGGCGTAACT
2247,CAGTCAGCAGCCGATCTCGGAT
2249,CGTTGAGCCTCTACTACCGACA
2252,GAGACCCGTCATGGAGCAACTT
2254,CTCTTGGCTAGTGGCGAGACGA
2256,ATGGAAGAGCGCCTCTAGCTGA
2257,CAACTGCTTGATGCCGCACACT
2259,GGGTTAGGTGATACACCGAGCT
2261,CAGGGGAAACACGGCCTTTCGT
2265,GCGTTTAGAACTAGACCGGGTG
2271,CGCGGTCTCGATTTCACGGAAA
2277,TTCAAGCGGGGCTGTCAACACA
2281,TATAGCGTGGGGCCATTGAGCA
2291,GTGCATCTGATGATCGCGGAAG
2296,GGGCGTATCAAGCTGGTTGACC
2297,AATGGATGTCAGCGGATCACGC
2298,ACTACGGCTGGCCTAAACAGGT
2304,GCCACCGTGGTAGAGTGTCAAA
2305,CCGGAGCGTAGATTGTGTGACA
2308,ATCTCCGGCGTGCAAAGATGTC
2311,ACAGTCCATCCGTGTGAAGACC
2312,GCTTTCCGGGAGAAGTATGCCC
2316,ACAAGCGCACCTACTTCAGTCG
2318,TCCGCGTGTAACCAGCTACATC
2320,TACCGGCGAGTGGTAAATGCCC
2321,AGTCTTCCGCAGCTCCTACAAG
2322,CGGTCTTACCTGGCACGCAATT
2324,TGAGGTGACGCATCCCTCCATT
2326,ATTCGACACCGAGAGCATGTGG
2327,GCTAACCGTTCTGATCTGGAGC
2328,GTAGTCTTTGGTCACGCGGGAA
2329,CGGGTGAGATTTTCGCTCGAAC
2330,TAGGATCGACACCTGTGGCAAC
2331,GATAGGGTCTGGACGCAAACTG
2342,ATTGGGAACTCACCCGGTCACA
2347,AATGGTTGACCCTTGTACCGGC
2350,TGGGACATGCCGCTCCTGTAAT
2352,TCACGGAGGTAAGGTCCCAGTC
2354,CATCGCAGGGATTGATGCAGGT
2356,TCTGTCTTACCAAGCCGAGTGG
2358,CTGGACCGTGAGATGGCTAACA
2360,CTGAGACTTATGACAACGCGGC
2361,GTACCGGGCATTACTCACTCCA
2363,AGACCGGGGTTTATGTAGTCGC
2369,GGCGCGATCCTATGACCACTGA
2370,CGCTGAACGTCAAATTGCAGGG
2373,ACAGTCGGTTAAGGGACTTCCC
2375,GCGGCAGCTATCCATTATCGGG
2383,CTGTGAGTAGTGTGCCGCAGTA
2390,ACCAGAGTGCCTAGCGTGTCAA
2394,TCGTCGAAGCCTAAGACTGCAC
2398,TACTCCGAGTGTTGGATGGACC
2401,GGTTGACGGCCTCCTTAGAGTA
2402,TTCCGACCAAGGCCAACTCGAT
2403,TATTGAGCCGGGGCAAACAGCT
2404,GGTTCCGCTAATGAACTTCCGG
2406,ACCCTCGTTTGTGGGCTACACA
2409,TTCCATGACCAAGCCGGATAGC
2413,ATTCGCGGGGCTACTCTCTGAA
2415,ACTTACCGGCAGTTCAGGCTCT
2416,CGTAGCGACTTGGGTGCATCTA
2418,CGGGATCTAGGTCAACACGGGT
2420,GAAGCCGTTGATCCACAGGTTG
2421,GTTGAATCAGCTCACGTTCGGG
2424,CTGGTCTGAGATCGAAGCACGT
2425,AGCCTGTCTTAATCCGGGTGAC
2430,CCGATTTAGCGGGAAGCATGGC
2431,GGTTACGACTAGCAGTGTTCGG
2432,GCCAGCAGACACCGCGTACTTT
2434,TCGACTGAGAGGCGGGAAACTT
2436,GATCCCTAGAACCTCGTGGCCT
2439,ACATAGGTGCGGCTGGGCTTAC
2440,GCGAACCGTAGTTTGGAGCCTG
2442,GCTATGTGCTAGTATCCGGGCA
2450,CACTAATGACAGGCGGATGCGT
2458,GCCTCGCAGGATCTAAGCACTG
2459,CCTCGGACTGAAGGATACGGTC
2461,GCGTTTATAGAGGTTGACCGGC
2485,GAAGGCTGCCGATGTGACTTGT
2501,AACCGACGCATTCCAGTGGTAG
2534,ACTGGTGGAGACCCCGTAGTGC
2536,ACTGTCCACCTAGAAGCGACGT
2555,AGGACTATCATCTCCGTGGGCA
2584,TCTGAACGCAGTGGGATAGAGC
2612,GAGGAATAGTTGGGCACCGTCT
2619,CCCCTATGAGCAGTTGCACGGA
2630,ACGCGGATTGACTGTCCAGAAG
2632,AGTTGCAGGGCTTTCGAGATGC
2651,GGATCTCTCATGGACGCAGTTG
2658,GCAACCTGATTGTCCTCGGGTA
2661,TGCGTTTCACCCACACCGAAGA
2680,CGTCAAGTTTAGTCAGTGCGCG
2692,AATCGTCGTGCCCTCAGGATAC
2693,CGAGTGGCTCCTCAACGTCCAG
2698,CTGGGGTCGAGTCCAGTGAAAC
2705,ACGCCGTTACCAACCCTGAGTT
2706,GACGTAGGGCCACTATTTGCAG
2707,CGATAGCCAACTGCACCTCGTT
2708,ATGGACACGACATCATGCTGGC
2715,AATCGCCCCTTGTGAGTAGCAG
2717,TTGCAGGAAGGGCGATCCGAAT
2721,GTGACAGTCCCAATCCACGTTC
2723,TACCCGATGAGGAGGCTTACGT
2728,CCCACGCGGAATATGATGAGTC
2729,AGGGCGCTTGCAGGTATGTCAT
2732,CCGGAGATGACTGGTTCCGACG
2733,GCGGTGCGTCATAGCTCAATTC
2738,GCACCGATTGGACTGATTTCCC
2739,CAGCTCTTTCCGGGGAGCAGAT
2741,CGCGTTGTAGCAGATGGACGAA
2748,GAACGCGGTGAGTGATCTACAG
2749,CCGACGATAGGTGACCTCATGG
2753,CTCCACGGACACATTGGCTGAC
2755,CCAGGGCGTTCACAAATTGTCG
2760,GAAGCCGGGTCACTTTGAAGCG
2768,GATAGCTTGGGCACAACCCGTA
2776,ACAAGTTCGCCAGGTCAGTGGA
2787,TTGCCCTACAGAGAGCGTCCTG
2788,ACCCGCTGTGTACCTCAAGAGC
2789,CCGGCTTTGAGGCAACTCGACT
2791,GGTGTATCTGCACCAATCGGGT
2794,GTGCCGTAAGATACAGCCTTCC
2795,GGCAATTACCCTGCTCCGGGAT
2797,ATCTTCGGGAAGGCCAACACCT
2798,CGACGACAATGTTTGGTCCGAG
2799,TCCGCATAGCATCACTAGGCCA
2802,GGAGGTATCCCTGCTGACGTGA
2803,GTATTTACCCCTGAGCCGGTCA
2804,GTCTACTGACCACACCGGCTAA
2807,GACATGGGCTGCTCCGTAAACT
2808,AGCTTCGTAGCAAGTGAGGACC
2810,CGTATCGTTCACCCCTGGGACA
2811,ATTCTGGGCACACCGGAAGTAC
2813,AGAAGCTGCTATGGCGTCGTGT
2816,GAAGGGTGACACTCCTCCGTGT
2818,TTAGCTCCACTCAACTTCGGGC
2820,CCGTTCGCCTAAGAGATGACCA
2822,GGGTGCCAAATATGCGGCATGA
2827,AATGTCCTACTGGGTTGCCGCA
2828,ACAATGGTCTTCATGCGCCCTC
2829,CGATGCCAGTGGGTTATCCGAA
2831,GAACGTCCAGGGTCCTATGCTA
2833,ATCGCTCACCACTTGGAGTCGC
2834,AAGGAGTGGTGCATTGCCCGAA
2838,AAGGGGCCACTTACCTCACGAT
2840,TCATCGCCAACAGCTCTAAGGC
2843,AGACCACGCTTCATCTGGCATG
2853,CCAGTAGCAAACTTGGTCGCGG
2854,CAGCACCGAAATACTGGCTTGC
2856,TACGGGTAGACATGATGGCGTC
2857,AACGTAGGGCTGCACCTCATCG
2861,AGTAGCGGAGGGCTGATTCTCA
2862,GATTTCGTCGGTGGAAGCCAGA
2863,ACACGCCCATCTGAGTATTCGC
2867,GGATGGAATGTCCACCCGTGTT
2868,CTGGCCCATGAGAACGCCATCT
2871,GCACGCTGAAGGTTAAGGTCCG
2879,TCGTCTTTCGGAGGCAAGCATG
2882,CATCCCGAACATGCAGACCTGT
2883,CCGGGTTACCTCAAAGTCCGCG
2885,CGACTTTGTAGCAGCCGAGGTT
2890,GTACCAAGTGGTCTGCCGTCGA
2892,GGGTAGGCTCCATGTAAACGCT
2893,TGGATGAGGAGTAGATCGCCCA
2895,TTGGTCCAGTAGCAGCTCCGCA
2896,ACTCGCGTGACTCAGGGTGAAG
2898,GAGCCGCTGTCATATCTGCACG
2901,GCAAGTGAGTTTATCGGTCCCC
2902,ATGTAGCCTGAGCCCGTGGAGT
2903,TAGGACGGATGACATCTCCCTC
2906,TGCTGGTGCCACTACGGAAACC
2907,AAGCCTGAGAGTATGTCGTCCG
2910,CGCGGCAAATATGCTACTCGTC
2913,GTCTCCAACCTGATACGGTGTG
2915,GCTAAGTGTTAGGTTGGACGCC
2916,CGACATCCGACCTCAGAGTTGT
2926,CGCGTATCCAATTCCAAGCGTC
2927,GGGTGTGTCCTACAAGACCGTA
2930,CTCGGATTGGGGCACCATGAGT
2932,CAGCACTTGTCAGCCTAGCGTT
2934,GCAACGCTTTGAATGGGCTCTC
2939,CTCCTCAAGGCACTAGCTCGAT
2941,CTGGCCGGTTTGACACCAACAT
2943,ACAGTTGGGGCTGCCGTAATCC
2951,CTGACTAACCTCAGATTGCGCC
2952,GGCTCACTGGGAACGTGCTTAT
2954,ACCGCTCTGCATAATAGGGCTC
2960,AGCGGTGATAGGGCAGCTCATT
2962,ACTCGTATGCTTGCATGGAGCC
2964,GCCGGTAATGCTATGCTGACTC
2966,CGTAGTGATGCAGATGCGCTGT
2968,GCCCGGCATAATACAGTCCTAC
2976,AACTTAGCTGACCTGCGCCTCT
2983,GTCTCTTCAAGGCACGACTCGT
2985,GGAGGACGTACTCCCTGAAGCT
2986,GGACCTACTGGAATCTGCGACT
2988,ATGGTAGAGGTGACTCCCGTCA
2989,AGAACACTGGCTTAACGGCGGT
2990,TCCTGAGAAGGTGCGCCATACT
2991,GCTGCTCGCCTTAGAAACTACC
2994,GGGAGCATGGACTCTATACGGC
2995,AGGGAAGGTCTATTTCCGCTCG
2999,GTCGGTACTCTGAACAGGGGTT
3001,CAGCGTGAGTATCATTGTGGGC
3002,GCGCATCGTACAGCACAGTTTG
3007,AGTCGATGGGACTCTTAGCCTC
3011,CGCGTGGAATACTGCTTGACGG
3014,GACATGAGTGCATTGCTCCGCT
3019,GCTTACGCGATGATGGCAGGAC
3022,GCTGTATTCACCACCGTGGCTA
3027,GTCTGGTGAGCTAAAGACCGTG
3028,TATCCGTGGGCCTGCAAGAGCT
3030,ATTCCAGGGGAGCTACGAGCGT
3031,CGCGAGTAACTCAGACCTTCGT
3038,AGCAGGAGAGCTAGTTCCGTCG
3039,GTCCCGAGAATTACCAGAGGGT
3041,CGTTTGAAGCAGTCCACGTCGC
3042,GGAACTCTCCTTAGATCGCCGC
3043,CTACTGGGCTGTGCGGAACGAC
3045,AGAATCCAGGTGCCGGTGTTGT
3049,TGGTCCGGGCTTCACAATGACT
3050,AGATCGTCGGCCTCCATAACTG
3051,AGATCGGGCTTCTAATCCTGCC
3055,CATCCCGGCTTGGGGAGTGTAA
3056,CTCCGCTTTGAGTGGAACCACA
3057,ATTGCTCCACTCCTCGACGAGA
3060,GGTGCTAACTCAAACTGCGGGA
3063,TCAGCCAACAGGACTCGCTCTG
3066,GACACCGCTGTCACTTGGGATG
3069,TTATCTCCACACCACGAGGCGT
3072,GTACGAGATTGGCCCTGTGTCA
3075,TACGCGACAGATGGGTGATCCA
3077,GGTAGTCGTTCACAGGGCAAGC
3083,TGCGGCTCTACCACTCAGTCGA
3085,TCTCGCCTGAAGGACCAGTTGC
3087,GATCCGCCATGACTGCCAATCA
3089,ATACACGCCACACCCTGGTTGA
3091,GTTACCTCCTACACAGACGGCA
3092,TGCCAAGAGAGTTAGCCCGGTA
3096,ATGAATGCCACCACCGTTGTCC
3099,ACTACCAAGGTTCTGAGCGGTG
3101,CACCGTCTCTGCTATCGAGCGA
3103,ATCTTCGGTCTGGGACCCACAG
3105,GGTCCACGACTACTTTGGGGAA
3111,TACGGCTAACATGCTCCTAGCG
3115,GGTCGAAGGGCAGTCTTACTGT
3125,GGTTTAAGTGAGCACGCATGGC
3126,GCGCGGTGATTAAGCATGAGCT
3132,TATCAGCTCAGCTATCCCGACG
3136,CGTGCCGATCTGTGAAGCCTAG
3141,ATAAGACCTCCCTAAGTCGCGC
3144,CTAATGTGCCAGGACGACAGCT
3145,GCGTCGTGAAGCAGTGTATTCC
3150,ACCAGGAGCGGTGAATGTGACT
3153,CGCTCGGAGTAGCTCAGATGGT
3155,AGAGCAGCATTCACGTTCCCTC
3156,TCTGGCCTGGTTGAGACCGAAT
3157,GAACGGTTGTAGTCCCTGGAGT
3158,TCAAGGTGGTGAAACGGCTCTC
3160,ATCGGAGATGGGCCTGTCAAGC
3171,TACGTTGCCCAACTGCTAGAGG
3183,CGCGCTAACTGGGTTGGAAGCC
3191,ATCTCTCGACCTTGGCAGGAGG
3207,GCGCACTATCTGAAGACTCGCA
3222,TCGACAAGATCAGCAGCCCGTT
3237,TGGACGGTGCTGAACATCCAGT
3239,GTTCCCGCAACAGGAGGGATTC
3245,ATTCCCAGGAACATCGTCGCAG
3253,CGGAACTGTTGTTTGGCGGAAC
3262,GTCCCTGGAACCAACGACCTGT
3279,CCTGTCCGAAGTGTGTGCCAAA
3280,ATCGTATGGCAGTGGAACCCCA
3283,GCAGGCCGCTTTGAAGATACGC
3284,CAGTCCTGCAAACACCGCTGAT
3285,TGGTGGGCACAATTACTCCGAC
3290,TCCGTCCATCAAAGTGGTGTGC
3293,ATGCCACTGGGACTGCGAGTAC
3294,GGCGCAGTGATGAGGTATTCCT
3295,TTCACCAGAGCCCATACCGAGT
3299,CATTAAGGTGAGCACTGGCGGA
3303,CAACTGAGTCAGGTATGGCGAC
3305,TGCCACAAAGCCTTACGGTCGA
3314,GGAAAGGCTGCTCCATCGAACT
3315,ATCGTCGAGGGCAGGATCTGTC
3318,AGCGGGGAATTGGCTCCTCTAC
3324,AGCTGAGTCCACCTCATTCGGA
3330,CGCCCAGTTGATGGAGAGCGTA
3338,TGTCGCCCTAGAAGTGAGTTGC
3340,ATCCAACTGGGGCAAGTGCGTC
3346,CCCATTTGGAATCGAGCAGCTC
3347,TCATCTCGGATCAGCCCAGGCT
3348,CACGCTATCCACTGAGGTCCTT
3349,CGACGTTAGCTCAGGGGCTTAT
3354,TAGCACGGTGACTCCAAGCATG
3363,GCTTTCTATCAGGACAGGCGAG
3366,ATACGCTTGGGTCCTGCCACAA
3370,AGAGGTGCCCTGGTTCACGAAT
3375,TTACGCTCTCAGCCAGCACGAA
3377,ATGCCTTGGGAGACACGACGAT
3380,CGCCCGAATTGCTGAAGCCTAT
3381,ACGCGGGCTAATTTGGCTAGGA
3392,CGCAGACTGGAGGACTCGGTAT
3393,AACGGGTAGGACTTGGAGCCAT
3397,ATGCCGGTCTCCTTGTAGAACC
3398,GATCTGGAGGTTGGACCCCGAT
3399,ACTGCCAGTGCTGCGATCTACG
3420,CCCGTCCACTTTGGTCAAGAGT
3429,TCTTGAGGTGGAAACGGACAGC
3435,GATCGGTGCTGCCTGAACCTAT
3440,ACTAGGCGGCATCTCTGAGGGA
3448,AGTCGTGGTGAAGCCTTGAGTC
3450,CGATTGTCGAAGGCAGTGAGCA
3453,AACGTGGATGTCTGCCCCTATC
3461,TGGCGGATCTATGAAGCAGGAC
3463,AGCGTCTTCTCACCCAGCGAGT
3465,AGTCCCTGGCAGATAGGCGCTA
3468,TACGTTTCCAGTGCCATCAGCG
3470,CCAGGGCTGAATGGTTCTCGAT
3478,CGGTCCGACATCCTGTCATCAT
3479,GCCATATACTCTCCAGTGCGTG
3481,GGTACAGCCTGCTCCGTTTGAA
3482,TTAGGAACGGCCTGGAGCTGAT
3484,TGACCTCAAGGAAGCGGCGATT
3487,ACAAGCTCCACAGTCATCCGGT
3489,GGCGGCCTATCAAATCACTGGC
3493,GCCGAGTGAAGAGCATTGCCTC
3495,GTCACCTCCTGAGCGAAGTACA
3497,GTAACGCTGACACCTGCTTCGG
3498,CAGGCTCCCAGTTGTCAGCGAC
3500,CTAGCACATGGATGATCCGCTC
3501,GCTCCTGCGTGTGTAAATGGGA
3503,CGGACTGAGATGTGGATCGCTC
3510,GCGCGTTACAGAAAGTTGCGAG
3515,GTGCTAGTCACATTTGACCGCC
3517,CAGGCGACACTCCTTCCAAGAT
3518,GCATCGGAATCTCCCAGTCAGA
3520,GGATGCTGGGAGACGTTCACAT
3523,ATGTTGAAGCCAAGCCGCTGTG
3526,GAACCGACCCCAATGTGCTGCT
3533,ACAGGCTGGGACTGACGCTTTA
3534,TCCTCAGTTGGGAAGGCGCTCA
3536,GTAAGTCAGCATCCCACGCCTT
3539,TCCCGAGCCTGACATCAGTGTT
3541,ACGGCCTCATCCCATTTCGTGA
3561,TGGCGTTCAACTCTCAAGAGGG
3562,ATCTGCCTGGGGACCGTTACGA
3569,GACAGCAACTTGGGCTCCGGTT
3574,GACGAGGCCAAACTCCAGTTGT
3582,CTCCTCCCAGACGGAATAGTGC
3588,GCGCGTACCTGAAGAGGATTTG
3592,CTCCTCTTCATGCAAGACCGGA
3606,GGTCCGTTAAAGCAGCCATACC
3608,ATCGGGTTGAGAGAACTTGGCC
3619,TCCGCCAGGACAGATGTCAACT
3624,CACGGTATTGTGGGCACAGGAT
3625,GACCGAACTCCTCCATTTGGCT
3630,GTCATCCAAGGTCACGAGTTGG
3632,GGTGCCCGACAAATGAGACTTG
3633,GAGCGCCTAAATCTGTCTGTGG
3640,GTGCCTGTGGGAAGACGCTCAT
3648,GTTTGCCAGCCAGTGGAACGAC
3670,CTTAACGTGTCGCGGACTGAAAG
3676,CGCTTGCACGGTCGAACATATTG
3677,GCACTAATCGACCGTGTTTAGCG
3686,CTCGAAATAGGCGACTGCGAATC
3690,GTTGCACAACGAGTCCGATCTTG
3693,CTACGCGGATAAAGTCGCTCTAG
3694,GAGTAAAGCGCGTAAGTGTTCGC
3695,TTTCGACTCCGTAACACGACTGG
3697,TCAGCGGTTAGTACGGTCACATG
3704,AATCGTCTATGCCGAGGTACGTC
3706,TCCAAAGTCGGAATCGTAGTCGG
3709,GCTAACGATCTGGACGTAAACGG
3711,TATCGTAACCTTGCGAAGAGCGG
3712,CGTAAGCTCGACTGTAGACGATG
3718,AAGTTCCACCGTCGTTTGTCAGC
3722,ACCCTGATACGTTGCCGTCTAAC
3725,GTTCCGTGAATCCGACCTTACTC
3726,TCACCGTAGCAAGCGGACATTAG
3730,TCCATTCGGTAGACGCCAATCAC
3734,CATATAACGCGGGTGTCCATACG
3736,TCTAGCAACGGGTAATTGTCGGC
3737,ATTATCGAAGGGGTCGGCTATGC
3740,GCCTAGTAGATCGGCGCAATTTC
3741,TAACAGGGGTCGTTTACGTGCTG
3746,AGTCGCTCGGTCGTAGCAAATTG
3752,TCTACAGCGACTCGTAATCCACG
3777,ACGCACCTACATCGCTTGTCAAG
3778,ATACCTGATACCGCGCAGTACAG
3780,AGTCTAAGTTCCGGTTCGACGTG
3783,GTTTCCGAAGCCCAACGTAGTTC
3789,CTAGTAATTCGACAGTGGCGGTG
3790,CGCAGTATCAATCGGTTCCTACG
3800,CTACTTATCGGAGGTGTTAGCGC
3804,CGTCCTATGTTCCGCACTAGATG
3805,CAACGATTGCTGAACGACTGACC
3810,GTGTCGATTAGCTGGCGACTAAC
3811,TAACATTCCGACGGCCACATCAG
3814,AATTGTGCGGTACACCCTACTCG
3824,ATATGGAGCTACGTGTTCCGAGG
3826,GAAGGGTATCGCCTTGTATGTCG
3828,CCGTTACGCACCTTTATCCGTAG
3833,CCGATTGTAGTGTACGGACAACG
3840,TTTAGGGCCTCGAAATCTACGGC
3841,CGATCTCTTGGTCGCAAGTATCC
3842,TCAGGATCGGACACCTAGTTACG
3846,ATAACGAGCACCCTATCAGCGTG
3856,CAGTAAGGCATCCGTCAAACCTG
3857,GTGCAGGACCGAACCTAGTATTC
3858,GATAGACAACCACGTCGCATCTG
3860,CTGCGGATAACAAGACGGTAGTG
3865,CGTAATGGGTCGCTTGACATGAC
3868,TCAATCTTGCGACCCAAGCTAGG
3870,ACTATGAGGTACGCCATCGCATC
3871,ACAGGAATAGTCGTCGTCGCATC
3877,AGAAATTACGGTCCTCCACCGAC
3878,TCGACGGGAATTACACGTTGGAG
3879,TCTGACTGGATCGACTTCATCGG
3881,GCTCAGGTTACGTCACACATTCG
3887,CTTGGAAATGCGCGAGGAGTTTC
3888,GACTCATGGATCGACCACATTCG
3893,AACAGGTTTGCCGTAGGAGTTGC
3894,ATGAATAGGGCGTCTGTCCTACG
3896,TTTCGCACGAGGTGATATGCGTG
3901,AATACCGGAGTTCTTGCCGAGAC
3906,ATCAGTCGTGCGATGTTCCAAGC
3908,TAGCTTCTGACGGTCCATTGCAG
3909,CCAGATTTGTCGGTCAAGTCACC
3910,ATTACGGAACCGACCATGCCATG
3913,TGCAAACTCGCGGAAGAGGTTAC
3914,TTCACTATGACCGAGAACAGCGG
3919,GATTCGCGTGACCTATTGATGCG
3920,GGTTATGTCAACCGCCTTCCAAC
3922,TCTCAATGACACGACGGCAACTG
3923,GGACAGTACCTACGTTGGCAAAG
3924,CTCAATCTTTGCGAGACACGTCG
3926,ACCGTGTCGGAGTTATGATAGCG
3927,GAGTTCCGGTCCTATACTTGACG
3929,GAATTTAGCCCGCATCCTACCTG
3930,CTCCCTAAATCGAACAGCGTGAC
3931,CTGGACTTCAACGAACGAGCATC
3933,TCGAGCGTTCGGAGCACTTAATC
3934,ATGCTGGGCTACCGTAACGATAC
3936,AACAGTCGCCGAGTCTCATCAAC
3937,GCTCAGGTAAACCCGATAAGTCG
3938,GGACCCTCATTGCGTTTGTAGAG
3941,CGTACAACTAGGTCATCGTCGTG
3942,GTCATATACGGGGCTAACACTGG
3947,TCGAGTCTACATGATCGGCACTC
3958,CAGGTCAAGGACGATTAGACTCC
3962,AAAGGGGTACTTATGGTCGCACG
3963,TCCATTGACGAGGGATCAAGTCC
3965,CACTCTAGTTCCGACTGCAAGTG
3968,CGGGCAACTTAGTACGTTCTCTG
3970,ATGCCAAGACGTAGCCACTTGTC
3972,TTACACGGGGCTAGTCAATCCTG
3975,CCTCTAATAGTTCGGGGTGACTG
3977,CTAGACGACGAACATTAGCCTGC
3979,CATCGGAGTTAAGAACGGGGTAC
3980,CTGACATATTGCGCTTGGATGCG
3981,ATATGGTCGTGAACCCTTAGCCC
3985,TGAACTGCGGTGTTAGATCCAGG
3986,TGACGTTTAGGTCTGACGACGTG
3987,TCTACCTACAGTTCGATAGCCCG
3988,CCCGTAGTCGGATTATCATAGGC
3990,CACAGCTTAATACGGACTCAGGC
3992,ACAAACCGTGTAGGATTGGCCTC
3995,GATTTGGAGCCGGACAATGACTC
3996,TGATGGCCTATATGCCGCAGATG
4000,GGATCATGCGGGTGATAAATCCG
4002,CGTATGTGGCGCAAGTGCATTAC
4004,TGAGCATTGTCAACGCCGTTTCC
4005,TGATGTTAGAGCCCGAATCCACG
4008,CAAGACGGCGATCATTTACTCGC
4009,GGGTCAATACTCAACGGGAGATG
4010,AACCTTTGCACCGTTGGAATGGC
4012,TCTGCAATCCACGATGGACATCC
4016,GTGCTGTGAGACGATACGGATTC
4017,TATTCCCACTCGTTGGCATGAGC
4018,ACGTCAATCTAGTGAGCGTCAGG
4019,AGAAATGTACCCGAGGGAGTTCG
4020,CGGTTTCGAGATTAGAATCGCGG
4022,TCTGCTACGAGGTCAATGGTTCG
4026,TCCAATACACTCACGGCGGTTAC
4028,CAGTCGAGTCGTAATATCTGGGG
4029,TGAGTGGTTTAACGGAACTCGGC
4033,CGAGTTGCTACGTTGCACACATC
4036,GAAGTCGGTATGACAAATCGCCG
4037,ACCTGGGTTTCGAGGTAAACACG
4038,GGCAACTTTATGCGAAGGATCGG
4041,AAAGTAGAGGGCCGACTGCTTTC
4042,ATTCGCAACCGAACCCAGATTGG
4044,AACATTCCTACCGTTGCCCGTAG
4046,TGGGACAGAACGTAAATCCTCCG
4049,TTCATCTGAACCGCAAGACCTGC
4057,CGGTGATGACCCAATACGCATAG
4060,GACTTAGGGCGCATTCACCATAG
4061,TGAAGACGGATTCCCTTGTCGTG
4064,CATTCCTACGAAAGTTCAGGCGC
4065,GAGCAATGGGGCGCATCTTTATC
4066,GACAATCCCATCGTAATGGTCCC
4067,GAAGGGTTGAGCCTAACGTCTTG
4068,GGTTGCGAGAAAGTTGTCGTCTC
4069,GGAGGTTATGTGGTCGTAATCCC
4071,CTCATTGACATGCGCCTTCATCG
4072,TACACGTTGCCCTTAGGTATCCG
4073,CTTTCAGGAGCGCACCTTAACAG
4074,TTACTGCGCTCCTAATTGGCACC
4075,GATATTAGCGAAGGTTGCTCCGG
4077,GATCCCAATACGGCTTTGCAGTC
4082,CGTGTCTAACATATCGTAGCGCG
4086,GCGCTAGGTTAATAAGCGGATGC
4087,TGTGAACATAGGTCGCCCAATGC
4090,GTAATTCGGACTTGGTCCACTGG
4091,GCGAAACCACGTCATACTTGCAC
4092,GAGTGTGGAGTTCGTTCCTAAGC
4094,CGATAGTACGGGCTCACAAATCG
4098,AAGTCCGCGAGTAGATTCTCTCG
4099,AGTCACGCATCACCTATTCCGAG
4101,AGAGCACAAACGTGTATTCGGGC
4102,ACGACACGGTGGAATAGTCTACG
4104,GCCTACCGATTGTAAGACCATGC
4106,TACCTGAAAGCCCGGTATCAACG
4107,GAACCTATCTTCACGAGCGACAC
4111,CACTGGTTGCCAATTCGTATCGC
4115,TGGGTGTCGCCATAGTTTAGACC
4116,GCTAACGTGGCTCTAAATCGTCG
4118,GAGCCTCGATATAGTGTGATCGG
4119,CACTACAAGCCCATCCGATTGTG
4123,ACCAGTTGGGTCATTCGCGTAAC
4125,TGTATCCAACGAGGCCCAGTTTG
4132,TACCATGCTTGTACGGAGGGATC
4133,AGTACCAAGTCTTACGTCAGCGG
4134,GCACTTCTAACCGAAAGACCCTG
4136,TTCACATGCTGCGGGTAAACAGC
4137,CGATGGCAGCGATTGTATATGCC
4144,TGGATCGGGTCTAAGCTCTATGG
4145,GCCGGGATTGTAGACTTCGATAG
4148,GCGTTACGTCCCTCAACTTAGTC
4149,GGACATTAGTATGCTCGTGCTGC
4150,CGGGAACGGTTGAGATTATCGTC
4151,CAGAGAACCGTTTTATCCCACGC
4153,CACGAGTGAACGAAATGGTGCTC
4154,TTGCCGCTGAGTTACAATCGACC
4156,CAACTTGTCCTGTCGTGCCTAAC
4157,AGAATTAGGGCGTGTCCAGGTTC
4158,CGTAAACTGTAGACCGCCTTGTC
4160,AGCATAACACTGCCCGTTAGACG
4161,GTTATCACAGGCGCTTTGGCAAC
4162,ACCTTCAAACCGGGTGGCATTTC
4165,CGGCTCGTTTAAGGTCCTAGATG
4166,TACTATCGCAGTTGGACAGGGTC
4167,TGTACGGCGTCAGTTTACCTAGC
4173,TATGACAGCTAGAACGGCAGGTG
4176,ATCTGGGTTTAGGCGCAGAAACG
4177,ATCGTAAGACAGTCAACGCGGTG
4178,CTAAGACCGAGCCTTCATAGACG
4180,TAGTCCATCGGAAATCCCTGTCG
4183,CGACCGGAGTTATAGAATCGAGG
4185,TCGAGACGATGATATGACTCCGC
4186,ACCTTCCCGTATTGAGTGGATGC
4188,ATCTACAGGGTAATGCCGACGAG
4189,CTACACGGGAATTGTACTAGGGC
4190,ATGCCTCAGTGCCGGAGTATTAC
4197,TAAGTCGTACCATACAGAGGGCG
4198,TTACCCTCGAATACTCCAGGAGC
4200,GGTGATGTCGCCAAAGATGTACC
4201,TCCCGAATGGTTAGACTGTTGCG
4202,CAGGACTCATTTCGGAGAGGTAC
4204,ACACATGGTTGTGCGGGTACTTC
4205,TACAAGTCGTTGAGGGTGTGACC
4206,GTTAGCGTAATAGTGGTCAGGCC
4207,CGATCAAGGATAAGTCCGTCGTC
4208,AGTAGTCACGTTCCTGCAATCCG
4209,ATCCAAAGGTGACCGCCTTACAC
4211,TGATGTCAGATGCCGTTCAGTCG
4214,TTTGGAACAGCAACCGTATCGCG
4215,AGTATTTCCCCTCGTTACGACGG
4216,ATGCCCGACTGCATAAGTGCTAG
4217,TCCCGTACAAGGAACACGTTTGC
4219,AGCTCGGTATTGGAGTTAAGCGC
4222,GACGGAAGACTTTTCGCTAGTCG
4223,CGCTAATACAGACGTGGGTGAAC
4224,TCATCCATTAGAGGACGCCTTGG
4225,GCAGAGGTATTGACTCGCTTGAC
4227,CATGAGCGAGGATGTCTATTGCC
4228,ACGCAGAAGGGTGTTACGACATC
4229,GATTAACCGGGGCGAATCACTTG
4230,TATACTGCCACATCGTCCAGGTG
4232,TTTAAGGACAGCGGGGTTCTCAC
4234,CCAAGTTGGCAGTTCGACACATG
4235,AAAGGCCACTATCCTAGTCGCAG
4238,ACTTCTCCGATGCACTCTGCTAG
4239,CGAAGCTGCGTCTGTTACAAGAG
4247,AGCGGTCGGAATGAATTTCGCAC
4248,GCATGACCGGCATAGTAAGCATC
4250,AGTCCGAACCTGCCTATGATTCG
4251,GGTCGTAGAATTGGACCTGATCC
4255,CGTATTAGCTCAATCACGGGAGC
4256,ACACGCGGGGTAAACCATTGATC
4259,GCTGGATTACGCAAGGAGACTTC
4260,GCTTGTCACAACTCCGAATGCAC
4261,GAAGAGACATCCTATCGCGCTAC
4262,CGTCCTGCAAGTTGTACGGTAAG
4265,ATCAACCTCTTCGGCCAAGTCAG
4268,GCTCCACACGTACATGGTAATCC
4270,TCATTCACGGGAAAGTGTAGGCC
4271,TACAACACTTGGAGCGCGTGAAG
4276,CGGACAATATAGTGGCGAAGTCG
4278,CAGATGACCGCCATGTGATACTC
4279,GTATGGGTAGTCACACAACGCTG
4283,ACAACTTAGCATGGTCCGCTGAG
4285,TCGCGTAGGATTGAGTGATACCG
4287,AGATCCTCGCTTCTAAGTGGACC
4290,CTTGCTACTGAACTCGGACGATC
4292,CAACAGACCATTACTTGCGGGTC
4295,CGAGACTATGGGTTAAACGCCTG
4297,ACTTCCCGAAAGGTTGGCAAGTG
4300,ATACGCACGTTTTGAGGGTAGCG
4301,GCAGCACAAGCACTATCGGATTC
4302,CTTGCTGGTAAGTTAGACGCCTG
4303,CTCGCGCTTTAGCCTTAGACTAG
4304,TAGTGGCTACCCTTTAACGCACC
4305,GTGCTCTGAGACGGCAAAGATTC
4307,ATGCGAAGAGTATGGACCTCACC
4312,GCGTACTGCTAAATGGCGATTGG
4317,GAAGACGGTTGTATCCAGCTCAC
4325,ATAACACAGGGTACGTGCCTGAC
4334,AAAGCCTCCGTGATTCATCTGCG
4823,CATCTGATCCGTTGCGAGTTATCA
4826,ATCTAATTCCGGTTGCGTAGGTCG
4843,GCACATAACCGCTCTTTCGATAGA
4848,TACACGTAACCACTCGGATACCAG
4850,TATTCCCGGTGTATAGGCCGATAC
4851,TACATCGTGCTATACGGGCAATAC
4857,ACAACATCGGTTTCGTTGATAGGG
4863,TTCGAGACGCAAATAACCGTACCT
4870,TCCTATCGACAAAGCGGCTCTTTA
4872,CTCGAATTGGACTCGCACTTATGT
4874,TCTAGTCGATGCGTATAAGGCCAC
4876,CCCACTTATCGTTTGTCGTCCAAG
4880,CTTGTAACATCCGCGCACTATTTG
4881,CCTGGCTTCGATTCGATTCACTAA
4885,GACCGGAGAAGTTCGTTACAAACG
4893,CGAACGATATACATTCGCGGTATC
4896,TCACGATGGATATTCGTCGGAAGA
4900,CCTTAAACGGCAGATGTACGAGAG
4901,ATTCTATCGAGTCTTCCCGAGCTA
4902,GTATTCTCATCGCCGGGTATCATG
4908,ATGTCGTACTTTTGCCGTACCCAG
4909,TTTCTACAACGGGTTAGCAAGTCG
4919,ATACGGGTGTCTAAGACGATTCGT
4928,TTATCGGAGCAGCGTTTACTCCAA
4931,GTTGTAACGTCGGAAGCTACCTTG
4934,CGATGAACTATTCGCGTCTGAAAC
4939,AATATGTCCTAGCGCGATGACCAG
4944,ATCCGACTAATACGGGCAGCTTTC
4947,CACTACTATTGGGCGAGTTGAAGA
4950,TGCTCTCTTCGTGTATAAACGGGG
4951,TCAAAGCGGTATTTTACGTGACGG
4952,CGAGATGGCGAAAAATCGTGTACT
4954,ACAAATCGTGCGTGTCAAACTTCG
4957,GAGTCAAGTCCGACATGAGTATCG
4965,GTCATAACACGAGCTAGGGTTCAG
4969,ATTAGCAAGCGCCTCATGTATCGG
4974,TCATAACGATTCGTGTGACAGTTC
4976,ATCGTTGTATGTCACGAAAGGCGA
4977,TCAATGCACGTACTTTAGATCGCA
4982,ATCATCGGATTATGACACGTAAGC
4985,ATCAAATGCGGTCTCTAGTTACGG
4989,AGAATGCTGCGAACCTATATCTGC
4990,CCCGATCTATCAAACGCATCTTGG
4991,TGTGTACTAATCGGGACAGGTCAA
4993,AATACTAGCTCCCGGATGTTCACC
4997,CACGGTAACATTAACGGGGTATGG
5003,GTTGCACCATACATCGAAGTGAGA
5009,TCTAGCTTATGGGGCGAGAATCAG
5013,GACAACTTTAGGCGGGCTCATATC
5021,TATCGTCAACCTTATTGCGCTCAG
5022,TTTGTGGTGCGAATGGTCATACCC
5025,CGAGTCCATTGCGATAGAGGTTAA
5035,CCTCTATATCGGGGAATGTAGCAC
5037,GGGGAGTAACCAATTCGGTCATAA
5044,GTGCGACTATCCGATCTCTCTTAA
5047,TATACGACCGGGGTGTAAAGACTG
5050,TAACTACCTTGACCGGAACACCTG
5052,AAACTTTCCCGATGACAAGGTCGA
5054,TCTCATTTACGGGCACATAAGACC
5055,CTATGGACTTATTCGGTAGCTGCA
5056,ACATGGATCAGCCGAATGCTAGTT
5057,GAGTCGAATATACCATCGTAACGC
5058,ACCCATCAAACCGTAAGTCTAGGC
5060,CGGTTGCTCAAACGAAATTCTCGT
5061,TCAATGTTCCACGTCTAATGTCGC
5067,TCCTAGAACTTCGCGTTGTACTCA
5069,CCGATTCATCGAAATTAGTGTCGT
5070,ATATCCGTCACTACTGATCGTGGG
5073,CAGTGATTACTCACCGGACGATAC
5074,CTTTGTCGAAGAAACGCAGGACAG
5076,TGTGACGTGGTCGAGTAAACTTTC
5078,CGTAAATGACTCGATCCAACTTGC
5082,CCGTATGATGTAGTGCCGGAATTG
5088,CGCAATGTTAGGGACGTTCAAATC
5091,TCCATTCGAGGAAAATCCGTTGTC
5093,TGATGTCTATCCAACCGATTCGTC
5095,TATTAACACGAGTAGGTTTGGCCG
5097,CCGCTATATTGACGGAGTTTGGTG
5104,CATGTATGACGGCTCCTTATGTGG
5114,TATATCGACGAGCATTCAACTGGC
5117,TACAAAGGGTCGATTTACCTGGGT
5118,TGCGAACTATGACTAACGTGCAGA
5123,GATGCCAATATGACGATTGCTAGA
5127,TCGATATTTGCGAGGCACTGTATG
5129,CCGATCCAAGCAATACGGTCATTT
5131,ATGTTTAGCCGAGTCCACACCTTC
5132,TAGATCCCTTACTAACGTGTGGGC
5133,ACTGAGTCATTAGCGCGATTTCTA
5140,CCGGTGATCTTGAGCGATATACTT
5145,ATTCGAGCATAGGCTACTACACCA
5148,CGTGTCTAGCAAACGAAACCTGAC
5157,CTCGAATGGTCGATGGCTTCTATA
5160,ATTGTGTGGCGACGCATTTCTAAC
5163,GTTTAATCACGCTTATGCCAGCAG
5169,AAAGTCGCTTTACGGAGACACAGG
5170,TTAAGGGACGCTCCTTTACAACGG
5176,TCTATATCCCGAAAGTACAGGCCC
5177,CTGAATAGTCGCAATTTGGTCTGA
5179,CGTAGAAATACCTCGACGCATGTT
5180,ACAGTAACCATATCCGGTAAGCCC
5184,GTTTAATACGGGGCCACAACTTCC
5188,TGGTGTGCAATCACGAGTATCTTG
5208,TGTACGGACGTAGAGATCAAGCTG
5211,TACTAGGTGCTCATCGGTTCGTAA
5214,TGTACCTATTCATGCGGGAATCTC
5221,TTCAAAGGTAGACCCGACACGTTT
5229,AAGATCGGTTGTTTTCCCGGTAAC
5236,AACTGATTACCTGGTCGGGCTAAT
5237,CATGGTACGCCAATCTAATGGTGA
5241,CCAGTATGAATCGAGAGTGCTTGC
5242,CCTTATGAATGCGGAGGGTCAAAG
5243,ATCAACCTATTCTGCGGCAAAGGG
5244,CGAGACATTACACGGCAGCTAATC
5246,GAGATAGGCAATCATACGCGCTAC
5250,TCGTTTGACATCAGCGTCTAAGAT
5251,ATTCCTGTGTATCGCAGACGAAAC
5252,ACAACCCTATGTCGAGAGGAATGC
5257,CGATTATCCATAAGGTCGCCGAAT
5260,TTGAGTCGAAGATAGCCAATCACG
5268,GATTGGGTACAATTCGGCTCTAGG
5275,TGTTAGCATCAGGTTCGTCTAAGG
5285,AAACAGCGGTTCAGTTTGTCGTAG
5290,AAGCAGTCGCATTCATTAGGACGA
5291,CTACTGGTTTAGATCGTGGGTCAG
5293,CTAGATCGCAAAAGTGTCTCGGAA
5297,TGGTCCAAGTGTAGCAACGATGAG
5310,TCTACTCAAGCGAATTTGGATGGT
5322,TATTTGTAGCGCATACCACCAGTC
5328,CCGTGAAAGACGCTAAAGATGTGT
5329,CAATTTGGGATGCGCTAAGGGATC
5330,TCCTGTAGTACCGGGTTTGAAAGG
5333,CACTCGAACAGATTATACGCAGGG
5342,ACAGTGGGTATATGACGCAATTCG
5345,GACAACTTGCTATTCGGATGGGAT
5348,TGTTCCTGTGGGCGATTAACTACC
5350,TAGGATTGCGCCAGTCTTACATGA
5357,AGTACCAGATTTATGCGCGAAGTA
5361,CTGTGGACACCAACCGAATATCAC
5365,CCCACAATGTTATGCGGTGAATCG
5366,ATCGGTTAGTATCAGAGCACGAGA
5371,TAATGCTTCTCGTGATATGGCCGG
5375,TAATCTGATCTCGGAGAGTTGGCA
5378,CCTTAGAGAACCGAGAGCTTGAAT
5379,GAACTTTGGCCCAATCCCGATTTG
5381,AGCTACCAATCTCGGTTGTGTGTG
5383,GGTCAAACGATCACTATGTGTGGA
5384,TACGGATGGCAACAAGTACGGATT
5389,TTACCTCCGAAATAGTGGATGGGC
5394,GTACTGGCGAATGAGGATCAACTA
5397,TGAATTTACGCATTGTGACTGGAC
5413,TGTCACGCGATACCTCTTAGAGAA
5444,CCTCAATCTTATTCGGCAGTGTGA
5449,GCTTAATCTCGTGAGGGTAGGAAC
5452,TCTATGACCTGAATCGAAGAGCCC
5468,CCTGAGTTAAGTAACGAGCGAGTG
5475,TTGTAAGTGTACTGGAACGACCGG
5476,ATCTGGATTCTACCGTGAACATGC
5500,TTCACATCCGCTACAATGTTGAGG
5504,GATTTGCCTCAATGCGGAATGTCA
5508,CAACCCATGCGAAGTATTTGGTAC
5510,CCGAAGCGAGTGTTTAGGTGTATC
5511,ACTAGCCGTTGGTCCTGTTGAATA
5516,TCCTAGAGATGTTGCGGAATTACC
5517,TTTGAACCCACATATCGCTTAGGT
5518,CATTAACCGGCTTGTCTGAACTCT
5524,CCGGATCTACGAAAAGGTGTTAGG
5534,GCACTATGCGAACATCAAATCTCG
5537,ATGCACCAACCATCTGGCGTATTA
5546,CATACGCGAATTGATAGAAGCTCG
5548,ACTCGATCTAGGGAAACTAGCGTG
5550,GAGTCATGGATTATACCCGAGTGC
5551,TCCTGTTCAATCAAGCGTAGTGAG
5560,CCGGTTAGGCATTATCTACGATCT
5565,CGCAGGCGTATTACTAAGCACATG
5567,CTTCATACGGATACAAGAGGAGCG
5572,GATCGTGACCCTCTATGCTTAGTG
5573,TGAGTTACACGGATCACATCAGGA
5576,CGTGTAACTTGACTGCTTCGTACC
5581,TGCCCTATTGCTACTATACGTGGC
5583,ATCCGAGAGGTATAATAGGTGCGC
5588,CCAACTATTGGGGTTTGACGAGAT
5591,CTCTGTGAATGGCGATGTAAAGAC
5599,TATACAACAGCCCTACTCGTCAGG
5600,GCACGATAGTTAATCTGGAACCGG
5602,AAGAGGCATCCTTAGATACGGGTA
5607,CACTGAGTAGCAAAACGGGTGTTA
5615,GAGCTTCTCATCACGTATATGGGG
5618,TAGGAAGATTGAAGCGGCCCATTT
5625,TCGCTACACACTTACTCGTTAGGG
5626,CCGGGTACGATCAAAGATAGTGAG
5629,TATCAGGAAGCACGCATTTACACC
5632,AATGCGGGAGTTTATCTACCCCTC
5633,TTAAGTACGGCTGATGTTCCCAAG
5639,ATTTCCACGGGATAGTTTGAGCAT
5643,TTTCTGTAGCATCGAATCAGTGGA
5650,ATTCTCAGTAGCGGTGGTGCAATA
5653,GTAAATCCATGAGCGTTGAACAGG
5655,GCTCTAACGTGTTCAGGATGTCAT
5660,ATAGTCCCTTTGTGACGAAACGCA
5664,CTGTACGGACCTTCCCATATAACG
5669,ATTATATCACCCTGGTCCGTCTGG
5670,AGGTTCTATATCCTCCGGCTTCAA
5672,TCGAATAGCTTTTACGGAGTTGGC
5678,CTGACTCTTGTAGTATTGCGCGAA
5679,GCACGTAATCAGACTATGAGGAGG
5683,CAGGCACGAATTGTTTAGGGTCAA
5686,GTCATCGGCGACAAATTACTGCTG
5688,CGCGATGAACCCATTACTATGACG
5698,ACTGACGGACATCTGATTAGGAGA
5700,ATCGCCTTCTAGTAAGGTGGGATG
5708,ATCTTAATGGCAGCCGTGGCAATA
5710,GCGATCCCAACAAATTCGTATGAC
5715,CGTGCTTCCAACATATCCGCTTAG
5716,TCCAGGCTTTCTACCGACAGATAT
5719,CATTCGTATCATTTAGTGGCGCGA
5723,CGAAATACTTGTACTCGGTCACCA
5724,TGTAACTCCTCAATAATCGGCGCA
5725,TGCTACAGATGATGCCGAGAAGAG
5733,CACTCCTCAGATTAGCCGAGATAA
5734,TGCGTAGAATAGCTGCTCATATCG
5735,TAATTTGGTGTCCCTCGAACATCG
5736,TCGCGTAATGGAACCATCTAACTC
5739,TGGTCAACCCATTAAATCGCTGAG
5741,TAAGTCGGTTCCTTCATAGGCCAA
5744,AACACTGGATTCTTCGGCTATCTG
5750,ATCTGCGCCATAGTAAAGTTGGGG
5754,CTCCGGGATGATTAGATAGTTGGC
5759,TGGCGGACCTTATAGTCATCAGTC
5764,ACTTCCCAAGTCTACGGATGGAAC
5768,CATCTGCGCTAAATAGTGATGGCA
5769,ATCGCAAGTTGTTGTCAATGGGCA
5784,AGGGTTCTATGTTTGGACGCCATG
5786,CTAATCGGCATGTACCTGGTAACA
5788,CGAATGCGTATTTTGTGTCGAGCA
5790,TCAAGCCCGTCTAATGACCTTCTG
5798,CTTCAATGGTGTTCAGATCGAGCA
5799,ATGCGGTCGTTTTCTAACCCAGAG
5800,ATTGACCATCATGGGAGCGTTGAT
5801,TCCGTTGCAGTAGGTGACATATCC
5806,TGCGAGACTAAACTCATCAGCGTA
5815,TCAGGAACCTCACAGGCGAATTTG
5816,GACCTAGAGCAATGATGCGTATCG
5817,ACCGTCAACCTGCTTATGGTGATC
5823,GTCATTCCGTGTTATTCAAGGGGA
5829,TTGGGAGTCCACGAAATTCCTGAG
5834,TTCAAGACGTATTGTGCTGAGGAC
5839,ACCTATGAGAGTAAAGTCCGCACG
5842,GCATGTCACGTTGGTTTGCCAATA
5846,AGTCTTATCACTTCACGGGATCAA
5851,CCCTTGTGTAATGAGAGCGACATG
5853,GAACTTATGGATTTCACGAGGGCA
5854,TCCGAGGACCTTACTTTAGCAGAA
5858,CTTCCGTACTGTTACAATGTGCGC
5874,ATCGGGATGGTCACAACATTTCGT
5877,GAGATAGCGAAACCCATTCCTAGT
5878,CAAACTTACATGCCTGACGATGGG
5879,ACAAACGTCTTGCAGCATGGCTAT
5880,GAAACTTCGTCCAAGCTGTGAGAT
5884,TGGCACGCATGTCTTGTATAATGC
5885,ACAGACATATCTTGGTTCGCTCGT
5888,AGATCGGTTACTTCTGGTCAGGTG
5893,GTCCCTTAATGTGTAAGCGTGCAT
5894,ACTGGTCATTATTCGTGGGAGCTG
5898,GAAGCCGCTCTTCTTAGTGATCTG
5899,ATCACCTTAACGTGGAGGATGAGA
5906,TGTGGCAAATCAGATACGGTACTT
5910,TACGCTCATACTACTCAAAGGGCC
5911,CGTGAAGTGTGTTCTCGATACCAT
5915,CGAGCGTTTATGGTATGATGCCAC
5925,CGTCGTTATGATGCTCTCAAGGAC
5926,CCCGATGCGAATTTTATGCACCTA
5930,TGCGCTTACTCAAGGAAACGTACT
5933,ATTCTAAGGACTCAAATCGCGGTT
5934,CGTCGGAGGTATTCAGTCACTAAC
5935,TGTACTGTCTAAAATCGAGCCGCA
5941,TCTATCGTAACAGACTCAGTGGCA
5943,ATCGTCGTACAAAGGTTTCTAGGG
5958,TCTGTCATGGAGGTTCCGCATAAT
5959,CTGTCTGCATGGTATGAACGATGA
5960,CGGAAGTTATGAGTGTTTCGCTCG
5961,GTATCAGGCATTTGTCGTTAGGGC
5962,TAGCTCATTCAGTTAGCGGCAGTA
5965,ACCTGTTAGCCAAATAGACGAGCT
5966,GTCGCTCTAATTGTCTGAGACTCG
5968,ACCGTCGTCTTGTAGCATTCCATG
5973,TACTCTAACTGAAAACGACGTGGC
5981,CTGCTTGCCTAAATTATCGCCCAG
5982,TGACTGTCAGGTTTTCCGCATACG
5985,CCAATTCACCATGTATGCGCGATA
5988,CCAACTTTGGCATTACATCGAGGC
5997,AACCCATTTAGTCAGGCGTGTTAT
6002,GACGTGTATCCTAGCAAATGGAGC
6004,AAGTTTCGCAGGTTCACAAACATC
6007,GACATGCGGAATACAATGAGGCTG
6012,TCCGCTGTTTGGGTCAGTACATAC
6015,AGTCCGTTCCAGAAGGGTCTTATG
6016,CCTCGGAATTAGTTTGAACCTCCG
6020,TCAATCGCATTTAGCAAGTTCCAG
6021,ATCCGGCATTTGAATAGCACGTAG
6030,CATCGCTAATAGAGTGAATCCCAC
6034,AAAGGGTGCCTGAGGTCGTAATAC
6035,GACTTTCTATACAAAGCGTCGGCT
6038,ACCGAGGGAGGTACAAACTGTTAG
6041,TTTACTATCAGGCTGGGTCGCATA
6048,GGGTATATGCCAAAACGGACTTGG
6052,CACATGAATTACTTGGCGCTCAGA
6059,CTCGTTCGATGAACAAAGGGGTTA
6060,AGGTCAAAGTTACATTCGGCCACA
6062,TATTAGTGCCAAAATGCCCGTGAG
6068,GATCGGAATGACAACTTCACCAGT
6070,ATGCCATTCTGCTTAGCGCCAAAT
6078,TGTCGCGGTAAAGGGTTCTCTATG
6080,CCCTCATTACAATGGTGGCGTATC
6082,GTGCGCTCCGAAAACCACATATAG
6085,TGAAGAGTTTGCATTCGTAGGCAC
6099,TACCGTTTGACCTGGGAGTTACTG
6103,TATGTGGCCGGTTCTTTCACAAAC
6107,CTCGTGCTTATCTTGGACACATGA
6110,TTTCCGCCAAGTTAGCAGAAATCC
6115,AAATCATCGTGTCTGCCCACTTGT
6117,GCTACAAGTTGAAACTGTCGGAGT
6123,AGTCGCTGGGAAACTTATGCCATA
6124,CCGCTCGCTTATTCCAAGTTCTAG
6125,AAGCGATGCTGCACACTTTAAGGA
6126,CAATTCTGCTGAGCGTGGTAACTG
6130,TGCTAATACTCTTCTCTCGACGGG
6131,ATAGTCCGAAGGAATGCTGACAGG
6136,GCATACGGAACCAGGGATTGTAAC
6137,GGATCTTGAAATTGTCGCACAGCA
6139,TCTATAAGAGACAATCTCCGCGAC
6140,TACATCGGAGTCAGAATTGTGACG
